# Supplementary material for: Development and validation of a gene expression oligo microarray for the gilthead sea bream (Sparus aurata)
Source: BMC Genomics. 2008 Dec 3;9:580. doi: 10.1186/1471-2164-9-580 (PMC2648989; doi:10.1186/1471-2164-9-580)
Supplement: Additional file 2 — List of significant probes identified by SAM analysis. Up-regulated and down-regulated genes in Stage 4 compared to Stage 1. [file 1471-2164-9-580-S2.xls]

## Sheet: Up-regulated
	Genes up-regulated in Stage 4 compared to Stage 1
	ProbeName	Fold-change	Annotation	Go_Id
	SAPD01136_1	192.729	Green-sensitive opsin-1 Green cone photoreceptor pigment 1 Opsin-1, medium-wave-sensitive 1 Opsin RH2-1. [Source:Uniprot/SWISSPROTAcc:Q9W6A5]	GO:0016020///GO:0016021///GO:0001584///GO:0004871///GO:0004872///GO:0004930///GO:0009881///GO:0007165///GO:0007186///GO:0007602///GO:0018298///GO:0050896
	SAPD13529_1	45.0068	hypothetical protein LOC327506 [Source:RefSeq_peptideAcc:NP_956110]	GO:0003824///GO:0016301///GO:0016740///GO:0016772
	SAPD02277_2	44.2798	Arrestin-C Cone arrestin cArr Retinal cone arrestin-3 X- arrestin C-arrestin. [Source:Uniprot/SWISSPROTAcc:P36575]	GO:0007165
	SAPD06360_2	39.9879	No match
	SAPD18846_1	34.1671	No match
	SAPD01314_2	33.941	Nicotinamide mononucleotide adenylyltransferase 3 EC 2.7.7.1 NMN adenylyltransferase 3. [Source:Uniprot/SWISSPROTAcc:Q96T66]	GO:0005215///GO:0005488///GO:0008289///GO:0006810
	SAPD18846_2	31.8392	No match
	SAPD02277_1	29.4717	Arrestin-C Cone arrestin cArr Retinal cone arrestin-3 X- arrestin C-arrestin. [Source:Uniprot/SWISSPROTAcc:P36575]	GO:0007165
	SAPD14871_2	27.196	No match
	SAPD14927_2	24.2207	No match
	SAPD15796_1	22.4115	No match
	SAPD14927_1	21.7438	No match
	SAPD19150_2	19.9929	Homolog of Homo sapiens Serine racemase [Source:IPIAcc:IPI00030328]	GO:0003824///GO:0030170///GO:0008152
	SAPD19150_1	18.3846	Homolog of Homo sapiens Serine racemase [Source:IPIAcc:IPI00030328]	GO:0003824///GO:0030170///GO:0008152
	SAPD15214_2	17.7024	No match
	SAPD15214_1	17.2897	No match
	SAPD14871_1	16.4073	No match
	SAPD01660_2	16.2508	Elastase-1 precursor EC 3.4.21.36. [Source:Uniprot/SWISSPROTAcc:Q9UNI1]	GO:0003824///GO:0004252///GO:0008233///GO:0016787///GO:0006508
	SAPD14827_2	15.6605	No match
	SAPD03436_1	15.6095	No match
	SAPD14827_1	15.1483	No match
	SAPD16792_2	15.0282	No match
	SAPD22660_2	14.7268	No match
	SAPD01739_1	14.1666	Transcribed locus, weakly similar to NP_079859.1 chymotrypsinogen B1 [Mus musculus] [Source:UniGeneAcc:Tru.2108]	GO:0003824///GO:0004252///GO:0004263///GO:0008233///GO:0016787///GO:0006508
	SAPD01311_2	13.947	Creatine kinase, sarcomeric mitochondrial precursor EC 2.7.3.2 S- MtCK Mib-CK Basic-type mitochondrial creatine kinase. [Source:Uniprot/SWISSPROTAcc:P17540]	GO:0003824///GO:0016301///GO:0016740///GO:0016772
	SAPD14945_1	13.8247	No match
	SAPD22747_2	13.5336	Phosphatidylinositol-4-phosphate 5-kinase type-1 beta EC 2.7.1.68 Phosphatidylinositol-4-phosphate 5-kinase type I beta PtdIns4P-5- kinase beta PIP5KIbeta Type I phosphatidylinositol-4-phosphate 5- kinase beta Protein STM-7. [Source:Uniprot/SWISSPROTAcc:O14986]
	SAPD08870_1	13.1698	No match
	SAPD16485_1	13.1335	No match
	SAPD16485_2	12.9678	No match
	SAPD14945_2	12.8376	No match
	SAPD02336_2	12.7599	retinol binding protein 4, like [Source:RefSeq_peptideAcc:NP_956259]	GO:0005215///GO:0005488///GO:0005501///GO:0006810
	SAPD01542_2	12.7202	No match
	SAPD14980_1	12.5251	No match
	SAPD02012_2	12.4326	Cytochrome P450 7A1 Cholesterol 7-alpha-monooxygenase CYPVII EC 1.14.13.17 Cholesterol 7-alpha-hydroxylase. [Source:Uniprot/SWISSPROTAcc:P22680]	GO:0004497///GO:0005506///GO:0016491///GO:0020037///GO:0046872///GO:0006118
	SAPD01542_1	12.3711	No match
	SAPD04927_2	11.6398	No match
	SAPD14287_2	10.8799	No match
	SAPD10299_1	10.8672	No match
	SAPD15023_1	10.8522	No match
	SAPD16465_2	10.7998	No match
	SAPD15029_2	10.6249	No match
	SAPD15068_1	10.5366	No match
	SAPD04927_1	10.5213	No match
	SAPD24855_2	10.5204	hypothetical protein LOC100009638 [Source:RefSeq_peptideAcc:NP_001076476]
	SAPD11865_1	10.1863	No match
	SAPD03055_2	10.1592	No match
	SAPD08134_1	10.0949	Hematopoietic progenitor cell antigen CD34 precursor. [Source:Uniprot/SWISSPROTAcc:P28906]
	SAPD16751_1	10.0937	No match
	SAPD10299_2	10.0885	No match
	SAPD16560_2	10.0129	No match
	SAPD07188_2	10.0026	No match
	SAPD22660_1	9.9803	No match
	SAPD05746_2	9.6702	No match
	SAPD15844_2	9.6601	No match
	SAPD19885_1	9.6299	No match
	SAPD05081_2	9.6285	No match
	SAPD02012_1	9.591	Cytochrome P450 7A1 Cholesterol 7-alpha-monooxygenase CYPVII EC 1.14.13.17 Cholesterol 7-alpha-hydroxylase. [Source:Uniprot/SWISSPROTAcc:P22680]	GO:0004497///GO:0005506///GO:0016491///GO:0020037///GO:0046872///GO:0006118
	SAPD00707_1	9.5118	No match
	SAPD16491_1	9.4779	No match
	SAPD22230_1	9.3945	No match
	SAPD01643_2	9.3665	Transcribed locus, moderately similar to NP_079859.1 chymotrypsinogen B1 [Mus musculus] [Source:UniGeneAcc:Tru.2107]	GO:0003824///GO:0004252///GO:0008233///GO:0016787///GO:0006508
	SAPD00078_2	9.2477	No match
	SAPD16595_2	9.2086	No match
	SAPD15068_2	9.1154	No match
	SAPD16465_1	9.057	No match
	SAPD19885_2	8.8876	No match
	SAPD14934_2	8.7094	No match
	SAPD08024_1	8.6689	No match
	SAPD16751_2	8.6664	No match
	SAPD05610_2	8.6587	No match
	SAPD24101_2	8.6319	No match
	SAPD22230_2	8.6236	No match
	SAPD16560_1	8.5995	No match
	SAPD07527_1	8.5517	Homolog of Brachydanio rerio Cardiac myosin light chain-1. [Source:Uniprot/SPTREMBLAcc:Q5XJC3]	GO:0005509
	SAPD06204_1	8.4872	No match
	SAPD16438_1	8.4726	No match
	SAPD08913_1	8.4568	No match
	SAPD19861_1	8.4566	No match
	SAPD15086_2	8.2713	No match
	SAPD11309_2	8.1339	No match
	SAPD03340_1	8.113	Homolog of Brachydanio rerio Type I cytokeratin, enveloping layer. [Source:Uniprot/SPTREMBLAcc:Q6P0E4]	GO:0005882///GO:0005198
	SAPD05638_1	8.1092	No match
	SAPD15023_2	8.0712	No match
	SAPD22233_1	8.0223	Nicotinamide mononucleotide adenylyltransferase 3 EC 2.7.7.1 NMN adenylyltransferase 3. [Source:Uniprot/SWISSPROTAcc:Q96T66]	GO:0005215///GO:0005488///GO:0008289///GO:0006810
	SAPD05123_2	7.939	Lymphoid-restricted membrane protein Protein Jaw1. [Source:Uniprot/SWISSPROTAcc:Q12912]
	SAPD05109_2	7.8968	No match
	SAPD15184_1	7.8918	No match
	SAPD14878_1	7.8834	No match
	SAPD08049_2	7.8558	No match
	SAPD16366_2	7.8337	No match
	SAPD14875_1	7.8019	No match
	SAPD05774_2	7.7746	No match
	SAPD24101_1	7.7372	No match
	SAPD03340_2	7.7266	Homolog of Brachydanio rerio Type I cytokeratin, enveloping layer. [Source:Uniprot/SPTREMBLAcc:Q6P0E4]	GO:0005882///GO:0005198
	SAPD20795_1	7.6769	No match
	SAPD15313_1	7.6414	Cysteine and glycine-rich protein 3 Cysteine-rich protein 3 CRP3 LIM domain protein, cardiac Muscle LIM protein. [Source:Uniprot/SWISSPROTAcc:P50461]	GO:0008270///GO:0046872
	SAPD14062_2	7.634	No match
	SAPD00078_1	7.6107	No match
	SAPD15055_2	7.5883	No match
	SAPD15844_1	7.5463	No match
	SAPD16936_2	7.5183	No match
	SAPD00707_2	7.4462	No match
	SAPD15461_1	7.4337	No match
	SAPD03273_2	7.3992	No match
	SAPD11351_1	7.3852	Homolog of Carassius auratus Keratin. [Source:Uniprot/SPTREMBLAcc:Q07426]	GO:0005882///GO:0005198
	SAPD10880_2	7.3745	No match
	SAPD14062_1	7.3365	No match
	SAPD14961_1	7.3175	Sodium/potassium/calcium exchanger 4 precursor Na+/K+/Ca2+- exchange protein 4 Solute carrier family 24 member 4. [Source:Uniprot/SWISSPROTAcc:Q8NFF2]
	SAPD15029_1	7.2877	No match
	SAPD15796_2	7.2748	No match
	SAPD19433_1	7.2589	No match
	SAPD02469_1	7.2503	No match
	SAPD07108_1	7.2246	No match
	SAPD14875_2	7.2164	No match
	SAPD16425_1	7.2075	No match
	SAPD16614_2	7.193	No match
	SAPD10942_2	7.1892	No match
	SAPD12182_1	7.1844	No match
	SAPD05123_1	7.1708	Lymphoid-restricted membrane protein Protein Jaw1. [Source:Uniprot/SWISSPROTAcc:Q12912]
	SAPD16595_1	7.1695	No match
	SAPD16614_1	7.1677	No match
	SAPD05610_1	7.1433	No match
	SAPD17635_1	7.051	No match
	SAPD14931_2	7.0326	No match
	SAPD07206_1	7.0305	No match
	SAPD06486_1	6.9591	No match
	SAPD15808_1	6.9368	No match
	SAPD24672_1	6.9365	No match
	SAPD26496_2	6.9187	Methionine aminopeptidase 2 EC 3.4.11.18 MetAP 2 Peptidase M 2 Initiation factor 2-associated 67 kDa glycoprotein p67 p67eIF2. [Source:Uniprot/SWISSPROTAcc:P50579]	GO:0004177///GO:0004239///GO:0008233///GO:0008235///GO:0016787///GO:0046872///GO:0050897///GO:0006508
	SAPD03973_2	6.9112	Glutamate receptor 3 precursor GluR-3 GluR-C GluR-K3 Glutamate receptor ionotropic, AMPA 3 AMPA-selective glutamate receptor 3. [Source:Uniprot/SWISSPROTAcc:P42263]	GO:0016020///GO:0016021///GO:0030054///GO:0045211///GO:0004872///GO:0004970///GO:0005216///GO:0005234///GO:0006810///GO:0006811
	SAPD13808_2	6.9052	No match
	SAPD16716_2	6.8856	No match
	SAPD26496_1	6.8842	Methionine aminopeptidase 2 EC 3.4.11.18 MetAP 2 Peptidase M 2 Initiation factor 2-associated 67 kDa glycoprotein p67 p67eIF2. [Source:Uniprot/SWISSPROTAcc:P50579]	GO:0004177///GO:0004239///GO:0008233///GO:0008235///GO:0016787///GO:0046872///GO:0050897///GO:0006508
	SAPD14399_2	6.8593	No match
	SAPD16771_1	6.8365	No match
	SAPD15007_2	6.8355	No match
	SAPD15091_2	6.8314	Potassium voltage-gated channel subfamily D member 2 Voltage-gated potassium channel subunit Kv4.2. [Source:Uniprot/SWISSPROTAcc:Q9NZV8]	GO:0008076///GO:0016020///GO:0016021///GO:0005216///GO:0005244///GO:0005249///GO:0005267///GO:0005515///GO:0030955///GO:0006810///GO:0006811///GO:0006813
	SAPD23298_2	6.814	Lipoma HMGIC fusion partner-like 3 protein. [Source:Uniprot/SWISSPROTAcc:Q86UP9]
	SAPD13945_2	6.8062	No match
	SAPD07515_2	6.7815	cAMP-responsive element modulator. [Source:Uniprot/SWISSPROTAcc:Q03060]	GO:0005634///GO:0005667///GO:0003677///GO:0003700///GO:0043565///GO:0046983///GO:0006355
	SAPD14982_2	6.7721	metallophosphoesterase domain containing 1 MPPED1, mRNA [Source:RefSeq_dnaAcc:NM_001044370]
	SAPD08580_2	6.7454	No match
	SAPD14332_2	6.7394	No match
	SAPD07108_2	6.735	No match
	SAPD19745_2	6.6585	No match
	SAPD07196_2	6.6022	Calcium-activated potassium channel subunit alpha 1 Calcium-activated potassium channel, subfamily M subunit alpha 1 Maxi K channel MaxiK BK channel KVCAalpha BKCA alpha KCa1.1 Slowpoke homolog Slo homolog Slo-alpha Slo1 hSlo. [Source:Uniprot/SWISSPROTAcc:Q12791]	GO:0016020///GO:0015269///GO:0006813
	SAPD13592_1	6.5734	No match
	SAPD18279_1	6.5607	No match
	SAPD17305_2	6.5469	No match
	SAPD03037_1	6.5437	No match
	SAPD10880_1	6.5397	No match
	SAPD15441_1	6.538	No match
	SAPD16342_1	6.5367	No match
	SAPD09310_1	6.5343	Tropomyosin4-2. [Source:Uniprot/SPTREMBLAcc:Q805C3]
	SAPD16599_2	6.5271	No match
	SAPD06862_1	6.507	No match
	SAPD11356_1	6.4874	No match
	SAPD08067_1	6.4509	No match
	SAPD19433_2	6.4245	No match
	SAPD04601_1	6.4239	No match
	SAPD05249_1	6.4115	No match
	SAPD16423_1	6.3964	No match
	SAPD25220_1	6.3952	No match
	SAPD03037_2	6.3924	No match
	SAPD17635_2	6.3777	No match
	SAPD16771_2	6.3683	No match
	SAPD16724_2	6.322	No match
	SAPD11276_1	6.32	No match
	SAPD22051_1	6.318	Phosphatase and actin regulator 1. [Source:Uniprot/SWISSPROTAcc:Q9C0D0]
	SAPD16599_1	6.2966	No match
	SAPD09755_1	6.2275	No match
	SAPD04355_2	6.2196	No match
	SAPD13945_1	6.2053	No match
	SAPD04111_1	6.1899	No match
	SAPD16548_1	6.1879	No match
	SAPD16073_1	6.1825	No match
	SAPD22051_2	6.182	Phosphatase and actin regulator 1. [Source:Uniprot/SWISSPROTAcc:Q9C0D0]
	SAPD16370_2	6.1731	No match
	SAPD14531_1	6.1619	No match
	SAPD01616_1	6.1499	No match
	SAPD21165_2	6.1414	Homolog of Homo sapiens calcineurin-binding protein calsarcin-1 [Source:RefSeq_peptideAcc:NP_057683]
	SAPD14865_2	6.1321	No match
	SAPD15056_2	6.1073	No match
	SAPD15397_1	6.0933	No match
	SAPD15414_1	6.0759	No match
	SAPD08067_2	6.0754	No match
	SAPD09755_2	6.063	No match
	SAPD15007_1	6.0609	No match
	SAPD06731_2	6.0515	No match
	SAPD17296_1	6.034	Echinoderm microtubule-associated protein-like 5 EMAP-5. [Source:Uniprot/SWISSPROTAcc:Q05BV3]
	SAPD16425_2	6.0279	No match
	SAPD21793_1	6.0129	No match
	SAPD11197_2	6.0078	No match
	SAPD07295_1	6.0062	No match
	SAPD04601_2	6.0001	No match
	SAPD07950_2	5.9997	No match
	SAPD17296_2	5.9771	Echinoderm microtubule-associated protein-like 5 EMAP-5. [Source:Uniprot/SWISSPROTAcc:Q05BV3]
	SAPD08580_1	5.9725	No match
	SAPD05638_2	5.9562	No match
	SAPD21130_2	5.9404	No match
	SAPD07339_1	5.9364	No match
	SAPD19745_1	5.9345	No match
	SAPD14531_2	5.9265	No match
	SAPD16762_2	5.8857	No match
	SAPD16975_1	5.8737	No match
	SAPD15184_2	5.8187	No match
	SAPD14329_1	5.8123	No match
	SAPD17701_2	5.8088	No match
	SAPD08753_1	5.8067	No match
	SAPD26568_2	5.8065	Glucocorticoid receptor GR. [Source:Uniprot/SWISSPROTAcc:P04150]	GO:0005634///GO:0003677///GO:0003700///GO:0003707///GO:0004872///GO:0004879///GO:0004883///GO:0005496///GO:0008270///GO:0043565///GO:0046872///GO:0006350///GO:0006355
	SAPD06142_2	5.7644	No match
	SAPD11981_2	5.7211	No match
	SAPD21883_1	5.718	Beta,beta-carotene 15,15-monooxygenase EC 1.14.99.36 Beta-carotene dioxygenase 1. [Source:Uniprot/SWISSPROTAcc:Q9HAY6]
	SAPD16762_1	5.7175	No match
	SAPD16434_2	5.7168	No match
	SAPD04882_2	5.7166	No match
	SAPD01698_2	5.7055	Homolog of Lateolabrax japonicus Fatty acid-binding protein-2, hepatic. [Source:Uniprot/SPTREMBLAcc:Q7LZK9]	GO:0005215///GO:0005488///GO:0008289///GO:0006810
	SAPD12435_1	5.6986	No match
	SAPD05874_2	5.6863	No match
	SAPD06731_1	5.6846	No match
	SAPD15397_2	5.6843	No match
	SAPD16871_2	5.6804	Uncharacterized protein C20orf103 precursor. [Source:Uniprot/SWISSPROTAcc:Q9UJQ1]
	SAPD12479_2	5.6795	No match
	SAPD16634_1	5.6377	No match
	SAPD16073_2	5.6304	No match
	SAPD16742_1	5.6255	seizure related 6 homolog [Source:RefSeq_peptideAcc:NP_849191]
	SAPD01698_1	5.6229	Homolog of Lateolabrax japonicus Fatty acid-binding protein-2, hepatic. [Source:Uniprot/SPTREMBLAcc:Q7LZK9]	GO:0005215///GO:0005488///GO:0008289///GO:0006810
	SAPD09210_1	5.6138	Homolog of Homo sapiens Cathepsin L2 precursor [Source:IPIAcc:IPI00000013]	GO:0004197///GO:0008233///GO:0008234///GO:0016787///GO:0006508
	SAPD05509_2	5.6064	No match
	SAPD20181_2	5.6039	NADH dehydrogenase [ubiquinone] 1 alpha subcomplex subunit 4-like 2 NADH-ubiquinone oxidoreductase MLRQ subunit homolog NUOMS. [Source:Uniprot/SWISSPROTAcc:Q9NRX3]
	SAPD14329_2	5.6016	No match
	SAPD05319_1	5.5879	No match
	SAPD04882_1	5.5875	No match
	SAPD08350_1	5.5815	No match
	SAPD14803_1	5.5798	No match
	SAPD12045_1	5.5503	Transposase	GO:0005634///GO:0003677///GO:0004803///GO:0006313///GO:0015074
	SAPD16360_1	5.5296	No match
	SAPD23222_1	5.5185	No match
	SAPD16888_1	5.4969	No match
	SAPD16427_1	5.4909	NADH dehydrogenase [ubiquinone] 1 alpha subcomplex subunit 10, mitochondrial precursor EC 1.6.5.3 EC 1.6.99.3 NADH-ubiquinone oxidoreductase 42 kDa subunit Complex I-42kD CI-42kD. [Source:Uniprot/SWISSPROTAcc:O95299]	GO:0005524///GO:0016773///GO:0051082///GO:0006139///GO:0006457
	SAPD16427_2	5.4871	NADH dehydrogenase [ubiquinone] 1 alpha subcomplex subunit 10, mitochondrial precursor EC 1.6.5.3 EC 1.6.99.3 NADH-ubiquinone oxidoreductase 42 kDa subunit Complex I-42kD CI-42kD. [Source:Uniprot/SWISSPROTAcc:O95299]	GO:0005524///GO:0016773///GO:0051082///GO:0006139///GO:0006457
	SAPD14931_1	5.4867	No match
	SAPD16340_1	5.4864	No match
	SAPD07224_1	5.4847	No match
	SAPD08250_2	5.4754	No match
	SAPD08753_2	5.473	No match
	SAPD12045_2	5.4641	Transposase	GO:0005634///GO:0003677///GO:0004803///GO:0006313///GO:0015074
	SAPD07982_2	5.4484	No match
	SAPD25216_1	5.4328	No match
	SAPD13619_2	5.428	No match
	SAPD07295_2	5.4202	No match
	SAPD07982_1	5.4094	No match
	SAPD16388_2	5.4062	No match
	SAPD16692_2	5.404	No match
	SAPD08250_1	5.402	No match
	SAPD15414_2	5.3825	No match
	SAPD21675_1	5.374	No match
	SAPD14816_2	5.3681	No match
	SAPD16793_2	5.3635	No match
	SAPD16360_2	5.3617	No match
	SAPD16634_2	5.3614	No match
	SAPD14970_2	5.3457	No match
	SAPD09025_1	5.3393	No match
	SAPD15056_1	5.3165	No match
	SAPD25582_2	5.2989	No match
	SAPD06142_1	5.2959	No match
	SAPD08635_2	5.2949	No match
	SAPD15210_1	5.2833	No match
	SAPD15152_1	5.2803	No match
	SAPD04876_1	5.2464	Glycogen debranching enzyme Glycogen debrancher [Includes: 4-alpha- glucanotransferase EC 2.4.1.25 Oligo-1,4-1,4-glucantransferase Amylo-alpha-1,6-glucosidase EC 3.2.1.33 Amylo-1,6-glucosidase Dextrin 6-alpha-D-glucosidase]. [Source:Uniprot/SWISSPROTAcc:P35573]	GO:0003824///GO:0004134///GO:0004135///GO:0016740///GO:0043169///GO:0005975///GO:0005978
	SAPD01816_2	5.2456	Elastase-1 precursor EC 3.4.21.36. [Source:Uniprot/SWISSPROTAcc:Q9UNI1]	GO:0003824///GO:0004252///GO:0008233///GO:0016787///GO:0006508
	SAPD05250_2	5.2354	No match
	SAPD11422_2	5.2318	No match
	SAPD12452_2	5.2315	No match
	SAPD05319_2	5.2172	No match
	SAPD14834_2	5.2109	No match
	SAPD22990_1	5.2072	Myosin regulatory light chain 2, ventricular/cardiac muscle isoform MLC-2 MLC-2v. [Source:Uniprot/SWISSPROTAcc:P10916]	GO:0005509
	SAPD00359_2	5.2063	No match
	SAPD15660_1	5.1971	No match
	SAPD02970_2	5.1922	No match
	SAPD18408_1	5.1879	Enhancer of mRNA-decapping protein 4 Human enhancer of decapping large subunit Hedls Autoantigen Ge-1 Autoantigen RCD-8. [Source:Uniprot/SWISSPROTAcc:Q6P2E9]
	SAPD16536_2	5.1799	No match
	SAPD00359_1	5.1798	No match
	SAPD25582_1	5.1743	No match
	SAPD14816_1	5.1678	No match
	SAPD06005_1	5.1663	No match
	SAPD05420_2	5.15	multiple coiled-coil GABABR1-binding protein [Source:RefSeq_peptideAcc:NP_653321]
	SAPD16652_2	5.1388	No match
	SAPD09308_2	5.1373	No match
	SAPD12324_1	5.1305	No match
	SAPD16888_2	5.1233	No match
	SAPD00641_2	5.1161	Homolog of Oncorhynchus mykiss T-cell activation Rho GTPase-activating protein. [Source:Uniprot/SPTREMBLAcc:Q64HW5]	GO:0005622///GO:0007165
	SAPD14984_2	5.1151	No match
	SAPD11813_2	5.0878	No match
	SAPD22990_2	5.0614	Myosin regulatory light chain 2, ventricular/cardiac muscle isoform MLC-2 MLC-2v. [Source:Uniprot/SWISSPROTAcc:P10916]	GO:0005509
	SAPD06376_1	5.0574	No match
	SAPD09558_1	5.0524	No match
	SAPD13819_1	5.0524	No match
	SAPD12324_2	5.0453	No match
	SAPD11422_1	5.0353	No match
	SAPD11749_1	5.0267	No match
	SAPD17020_1	5.019	No match
	SAPD02324_2	5.015	Gamma-aminobutyric-acid receptor subunit alpha-1 precursor GABAA receptor subunit alpha-1. [Source:Uniprot/SWISSPROTAcc:P14867]	GO:0016020///GO:0016021///GO:0030054///GO:0045211///GO:0004890///GO:0005216///GO:0005230///GO:0030594///GO:0006810///GO:0006811///GO:0006821///GO:0007214
	SAPD17768_2	5.0141	No match
	SAPD09025_2	5.0097	No match
	SAPD07146_2	5.0079	No match
	SAPD05646_1	4.9979	No match
	SAPD03273_1	4.9955	No match
	SAPD15441_2	4.9813	No match
	SAPD14073_1	4.9791	No match
	SAPD06427_1	4.9522	No match
	SAPD09273_2	4.9484	No match
	SAPD14073_2	4.9236	No match
	SAPD21725_1	4.917	UPF0362 protein C20orf149. [Source:Uniprot/SWISSPROTAcc:Q9H3Y8]
	SAPD12796_1	4.9108	No match
	SAPD10127_2	4.9079	No match
	SAPD06925_1	4.9004	Homolog of Homo sapiens UPF0338 protein C20orf39 [Source:IPIAcc:IPI00016470]
	SAPD11005_2	4.8906	No match
	SAPD15152_2	4.8879	No match
	SAPD23298_1	4.8664	Lipoma HMGIC fusion partner-like 3 protein. [Source:Uniprot/SWISSPROTAcc:Q86UP9]
	SAPD04138_1	4.8519	No match
	SAPD11005_1	4.8497	No match
	SAPD14204_2	4.8453	No match
	SAPD11371_2	4.8171	Dipeptidyl aminopeptidase-like protein 6 Dipeptidylpeptidase VI Dipeptidylpeptidase 6 Dipeptidyl peptidase IV-like protein Dipeptidyl aminopeptidase-related protein DPPX. [Source:Uniprot/SWISSPROTAcc:P42658]	GO:0016020///GO:0004274///GO:0008236///GO:0006508
	SAPD06890_2	4.7986	No match
	SAPD16940_2	4.7915	Heat shock 70 kDa protein 4L Osmotic stress protein 94 Heat shock 70-related protein APG-1. [Source:Uniprot/SWISSPROTAcc:O95757]	GO:0000166///GO:0005524
	SAPD09884_1	4.7883	No match
	SAPD12540_1	4.7852	similar to ribosomal protein L13a 60S ribosomal protein L13a 23 kD highly basic protein LOC387930, misc RNA [Source:RefSeq_dnaAcc:XR_017918]
	SAPD11509_2	4.7749	No match
	SAPD09661_1	4.7743	Retinal-specific ATP-binding cassette transporter ATP-binding cassette sub-family A member 4 RIM ABC transporter RIM protein RmP Stargardt disease protein. [Source:Uniprot/SWISSPROTAcc:P78363]
	SAPD15031_2	4.7711	No match
	SAPD16708_2	4.7686	No match
	SAPD14812_2	4.7674	No match
	SAPD00794_2	4.7656	No match
	SAPD21747_1	4.7616	No match
	SAPD07146_1	4.7588	No match
	SAPD20964_2	4.7562	No match
	SAPD04138_2	4.7558	No match
	SAPD09884_2	4.7528	No match
	SAPD14879_1	4.7519	No match
	SAPD18193_2	4.7494	No match
	SAPD15404_2	4.7478	No match
	SAPD14900_1	4.7462	No match
	SAPD00641_1	4.7416	Homolog of Oncorhynchus mykiss T-cell activation Rho GTPase-activating protein. [Source:Uniprot/SPTREMBLAcc:Q64HW5]	GO:0005622///GO:0007165
	SAPD12303_2	4.7402	No match
	SAPD19399_2	4.7387	No match
	SAPD08214_1	4.7328	No match
	SAPD14921_2	4.7295	No match
	SAPD02742_2	4.7289	No match
	SAPD07494_1	4.7212	No match
	SAPD19399_1	4.7089	No match
	SAPD21618_1	4.7072	No match
	SAPD23962_1	4.7032	No match
	SAPD04889_2	4.699	No match
	SAPD14821_1	4.6903	No match
	SAPD10969_1	4.6888	No match
	SAPD13290_2	4.6731	No match
	SAPD16604_1	4.6663	No match
	SAPD10177_1	4.6481	Testican-3 precursor SPARC/osteonectin, CWCV, and Kazal-like domains proteoglycan 3. [Source:Uniprot/SWISSPROTAcc:Q9BQ16]	GO:0005509
	SAPD22260_2	4.64	Four and a half LIM domains protein 1 FHL-1 Skeletal muscle LIM- protein 1 SLIM 1 SLIM. [Source:Uniprot/SWISSPROTAcc:Q13642]	GO:0008270///GO:0046872
	SAPD06862_2	4.6321	No match
	SAPD19202_2	4.6198	Metabotropic glutamate receptor 7 precursor mGluR7. [Source:Uniprot/SWISSPROTAcc:Q14831]	GO:0016020///GO:0016021///GO:0004871///GO:0004872///GO:0004930///GO:0008067///GO:0007165///GO:0007186
	SAPD01816_1	4.6177	Elastase-1 precursor EC 3.4.21.36. [Source:Uniprot/SWISSPROTAcc:Q9UNI1]	GO:0003824///GO:0004252///GO:0008233///GO:0016787///GO:0006508
	SAPD15404_1	4.6103	No match
	SAPD16012_2	4.6063	No match
	SAPD12443_2	4.6059	No match
	SAPD05084_2	4.598	No match
	SAPD00689_1	4.5957	No match
	SAPD07242_2	4.5922	No match
	SAPD16536_1	4.5872	No match
	SAPD15127_1	4.5859	No match
	SAPD15210_2	4.5819	No match
	SAPD23864_2	4.579	GRAM domain containing 2 [Source:RefSeq_peptideAcc:NP_001012660]
	SAPD11836_2	4.5775	hypothetical protein LOC100037361 [Source:RefSeq_peptideAcc:NP_001091866]
	SAPD23133_2	4.5728	Inositol oxygenase EC 1.13.99.1 Myo-inositol oxygenase Aldehyde reductase-like 6 Renal-specific oxidoreductase Kidney-specific protein 32. [Source:Uniprot/SWISSPROTAcc:Q9UGB7]
	SAPD16705_2	4.5718	No match
	SAPD24300_1	4.5657	Putative uncharacterized protein C6orf191. [Source:Uniprot/SWISSPROTAcc:Q5VVB8]
	SAPD25216_2	4.5576	No match
	SAPD15127_2	4.5475	No match
	SAPD18461_2	4.5474	Fas apoptotic inhibitory molecule 2 Lifeguard protein Transmembrane BAX inhibitor motif-containing protein 2. [Source:Uniprot/SWISSPROTAcc:Q9BWQ8]	GO:0016020///GO:0016021
	SAPD16705_1	4.5468	No match
	SAPD16889_1	4.5414	No match
	SAPD15660_2	4.5399	No match
	SAPD12342_2	4.536	Epithelial membrane protein 3 EMP-3 YMP protein Hematopoietic neural membrane protein HNMP-1. [Source:Uniprot/SWISSPROTAcc:P54852]	GO:0016020///GO:0016021
	SAPD25823_1	4.5283	MHC class IIA antigen. [Source:Uniprot/SPTREMBLAcc:Q68GB9]	GO:0016020///GO:0042613///GO:0006955
	SAPD25220_2	4.5213	No match
	SAPD10129_1	4.5199	No match
	SAPD16014_2	4.5181	No match
	SAPD00794_1	4.5073	No match
	SAPD23864_1	4.5034	GRAM domain containing 2 [Source:RefSeq_peptideAcc:NP_001012660]
	SAPD04650_1	4.4987	No match
	SAPD14204_1	4.4971	No match
	SAPD16388_1	4.4925	No match
	SAPD23231_1	4.4843	No match
	SAPD13570_1	4.4765	No match
	SAPD15076_2	4.4758	Cysteine-rich protein 2 CRP2 Protein ESP1. [Source:Uniprot/SWISSPROTAcc:P52943]
	SAPD02324_1	4.4718	Gamma-aminobutyric-acid receptor subunit alpha-1 precursor GABAA receptor subunit alpha-1. [Source:Uniprot/SWISSPROTAcc:P14867]	GO:0016020///GO:0016021///GO:0030054///GO:0045211///GO:0004890///GO:0005216///GO:0005230///GO:0030594///GO:0006810///GO:0006811///GO:0006821///GO:0007214
	SAPD10498_1	4.4588	No match
	SAPD01573_2	4.4561	Uridine phosphorylase 2 EC 2.4.2.3 UrdPase 2 UPase 2. [Source:Uniprot/SWISSPROTAcc:O95045]	GO:0005737///GO:0003824///GO:0004850///GO:0009116///GO:0009166
	SAPD05513_1	4.4503	No match
	SAPD17782_1	4.4445	No match
	SAPD14182_1	4.4327	No match
	SAPD15777_1	4.4245	No match
	SAPD14909_1	4.4208	No match
	SAPD22337_1	4.4204	No match
	SAPD25509_2	4.4082	Regulator of G-protein signaling 3 RGS3 RGP3. [Source:Uniprot/SWISSPROTAcc:P49796]	GO:0004871
	SAPD13290_1	4.407	No match
	SAPD11749_2	4.4055	No match
	SAPD04299_2	4.3978	No match
	SAPD15180_2	4.3961	No match
	SAPD17782_2	4.3858	No match
	SAPD16370_1	4.3854	No match
	SAPD23222_2	4.382	No match
	SAPD08153_1	4.3784	No match
	SAPD16643_2	4.3767	No match
	SAPD15166_1	4.3643	No match
	SAPD13885_1	4.3632	No match
	SAPD22438_1	4.3602	Homolog of Fundulus heteroclitus Cytochrome P450 2P2. [Source:Uniprot/SPTREMBLAcc:Q9PTR2]	GO:0004497///GO:0005506///GO:0016491///GO:0016712///GO:0020037///GO:0046872///GO:0006118
	SAPD21300_2	4.3564	No match
	SAPD05667_2	4.3519	No match
	SAPD13885_2	4.3442	No match
	SAPD00828_1	4.3386	No match
	SAPD09475_1	4.3343	No match
	SAPD04000_2	4.3312	hypothetical protein LOC100009653 [Source:RefSeq_peptideAcc:NP_001076491]
	SAPD00318_2	4.3303	No match
	SAPD08153_2	4.3268	No match
	SAPD21494_1	4.3263	No match
	SAPD15231_1	4.3194	No match
	SAPD17227_2	4.3182	Homolog of Brachydanio rerio ELOVL family member 6, elongation of long chain fatty acids like. [Source:Uniprot/SPTREMBLAcc:Q802X6]
	SAPD10063_1	4.3166	No match
	SAPD09284_2	4.316	No match
	SAPD06005_2	4.3118	No match
	SAPD18674_1	4.3083	No match
	SAPD19202_1	4.3034	Metabotropic glutamate receptor 7 precursor mGluR7. [Source:Uniprot/SWISSPROTAcc:Q14831]	GO:0016020///GO:0016021///GO:0004871///GO:0004872///GO:0004930///GO:0008067///GO:0007165///GO:0007186
	SAPD13932_1	4.3017	No match
	SAPD14182_2	4.2941	No match
	SAPD15777_2	4.2911	No match
	SAPD15149_1	4.2909	No match
	SAPD05250_1	4.2845	No match
	SAPD09770_2	4.2763	No match
	SAPD16417_1	4.276	No match
	SAPD03370_1	4.2756	No match
	SAPD04556_2	4.2754	No match
	SAPD06689_2	4.2742	4-hydroxyphenylpyruvate dioxygenase EC 1.13.11.27 4HPPD HPD HPPDase 4-hydroxyphenylpyruvic acid oxidase. [Source:Uniprot/SWISSPROTAcc:Q6TGZ5]	GO:0003868///GO:0009072
	SAPD04556_1	4.2734	No match
	SAPD07494_2	4.2677	No match
	SAPD02970_1	4.2657	No match
	SAPD10809_1	4.2646	No match
	SAPD15784_1	4.2627	No match
	SAPD12735_1	4.2587	No match
	SAPD14900_2	4.2506	No match
	SAPD10616_2	4.2497	No match
	SAPD21747_2	4.241	No match
	SAPD12535_1	4.2371	No match
	SAPD06918_1	4.2274	No match
	SAPD13248_1	4.2267	No match
	SAPD17369_2	4.2262	No match
	SAPD15809_1	4.2237	No match
	SAPD12327_2	4.2187	No match
	SAPD05084_1	4.2101	No match
	SAPD13932_2	4.2088	No match
	SAPD16593_2	4.2078	No match
	SAPD00828_2	4.2057	No match
	SAPD10757_2	4.202	No match
	SAPD16909_1	4.199	No match
	SAPD15175_2	4.1958	No match
	SAPD10585_1	4.1935	No match
	SAPD20910_1	4.192	No match
	SAPD01220_2	4.1898	No match
	SAPD10498_2	4.1868	No match
	SAPD17768_1	4.1838	No match
	SAPD11542_2	4.1806	No match
	SAPD10757_1	4.1728	No match
	SAPD00318_1	4.1725	No match
	SAPD08214_2	4.1697	No match
	SAPD14064_1	4.1695	No match
	SAPD23231_2	4.1684	No match
	SAPD16909_2	4.166	No match
	SAPD09233_1	4.1636	No match
	SAPD10794_2	4.1544	Noelin-2 precursor Olfactomedin-2. [Source:Uniprot/SWISSPROTAcc:O95897]	GO:0016020///GO:0016524
	SAPD05362_1	4.1492	No match
	SAPD17160_2	4.1445	Rap guanine nucleotide exchange factor 1 Guanine nucleotide-releasing factor 2 C3G protein CRK SH3-binding GNRP. [Source:Uniprot/SWISSPROTAcc:Q13905]	GO:0005622///GO:0004871///GO:0005070///GO:0005085///GO:0001568///GO:0007264///GO:0016337///GO:0048008///GO:0051056
	SAPD16426_1	4.1434	No match
	SAPD05271_2	4.142	No match
	SAPD07008_2	4.1415	No match
	SAPD00138_2	4.1362	No match
	SAPD14957_1	4.1329	No match
	SAPD14002_1	4.1308	No match
	SAPD06802_2	4.1285	No match
	SAPD04474_2	4.1279	dynein light chain 2 [Source:RefSeq_peptideAcc:NP_956393]	GO:0005875///GO:0003777///GO:0007017
	SAPD04982_2	4.125	No match
	SAPD18229_2	4.1143	No match
	SAPD15175_1	4.1126	No match
	SAPD01220_1	4.1068	No match
	SAPD12452_1	4.1051	No match
	SAPD05603_2	4.1001	Uncharacterized protein C10orf64. [Source:Uniprot/SWISSPROTAcc:Q6ZS81]
	SAPD09299_1	4.0983	No match
	SAPD14865_1	4.0941	No match
	SAPD02742_1	4.0912	No match
	SAPD06796_2	4.0908	No match
	SAPD09942_2	4.0838	No match
	SAPD08502_1	4.0817	No match
	SAPD16543_2	4.0798	No match
	SAPD13444_1	4.0777	Lysosomal-associated transmembrane protein 4B Lysosome-associated transmembrane protein 4-beta. [Source:Uniprot/SWISSPROTAcc:Q86VI4]	GO:0016021
	SAPD03898_2	4.0767	No match
	SAPD10177_2	4.0737	Testican-3 precursor SPARC/osteonectin, CWCV, and Kazal-like domains proteoglycan 3. [Source:Uniprot/SWISSPROTAcc:Q9BQ16]	GO:0005509
	SAPD16254_2	4.0726	No match
	SAPD25902_2	4.0715	No match
	SAPD12327_1	4.0652	No match
	SAPD08862_1	4.0649	No match
	SAPD08502_2	4.0557	No match
	SAPD05667_1	4.054	No match
	SAPD13570_2	4.0508	No match
	SAPD21886_1	4.0494	No match
	SAPD21675_2	4.0488	No match
	SAPD09308_1	4.0476	No match
	SAPD10809_2	4.0426	No match
	SAPD18229_1	4.0399	No match
	SAPD18939_2	4.0385	No match
	SAPD24885_2	4.0326	Novel protein similar to vertebrate calcium/calmodulin-dependent protein kinase CaM kinase II gamma CAMK2G. [Source:Uniprot/SPTREMBLAcc:A2BGW3]	GO:0000166///GO:0004672///GO:0004674///GO:0005524///GO:0016301///GO:0016740///GO:0006468
	SAPD12303_1	4.0192	No match
	SAPD03843_1	4.006	limb bud and heart development homolog [Source:RefSeq_peptideAcc:NP_112177]
	SAPD07244_1	4.0011	No match
	SAPD19395_2	3.9996	Homolog of Homo sapiens PREDICTED protein phosphatase 1, regulatory inhibitor subunit 9A [Source:RefSeq_peptideAcc:XP_371933]	GO:0005515
	SAPD07149_2	3.9977	No match
	SAPD07242_1	3.9964	No match
	SAPD06558_2	3.9955	No match
	SAPD08497_2	3.9947	No match
	SAPD16908_1	3.9881	No match
	SAPD24885_1	3.9876	Novel protein similar to vertebrate calcium/calmodulin-dependent protein kinase CaM kinase II gamma CAMK2G. [Source:Uniprot/SPTREMBLAcc:A2BGW3]	GO:0000166///GO:0004672///GO:0004674///GO:0005524///GO:0016301///GO:0016740///GO:0006468
	SAPD03370_2	3.9874	No match
	SAPD12218_2	3.9863	No match
	SAPD03135_2	3.9723	No match
	SAPD10363_2	3.969	40S ribosomal protein S20. [Source:Uniprot/SWISSPROTAcc:P60866]	GO:0005622///GO:0005840///GO:0015935///GO:0003735///GO:0006412
	SAPD15149_2	3.9628	No match
	SAPD15555_1	3.9601	RNA-binding motif, single-stranded-interacting protein 3. [Source:Uniprot/SWISSPROTAcc:Q6XE24]	GO:0000166///GO:0003676///GO:0003723
	SAPD15011_1	3.9587	No match
	SAPD14137_1	3.9542	No match
	SAPD16439_1	3.9435	SH3-containing GRB2-like protein 2 EC 2.3.1.- Endophilin-1 Endophilin-A1 SH3 domain protein 2A EEN-B1. [Source:Uniprot/SWISSPROTAcc:Q99962]	GO:0005737///GO:0005515
	SAPD21454_2	3.9421	No match
	SAPD04204_2	3.9403	No match
	SAPD14950_2	3.9385	No match
	SAPD05503_2	3.9357	No match
	SAPD22092_2	3.9341	No match
	SAPD11781_2	3.9308	Diacylglycerol O-acyltransferase 2 EC 2.3.1.20 Diglyceride acyltransferase 2. [Source:Uniprot/SWISSPROTAcc:Q96PD7]
	SAPD15064_2	3.922	No match
	SAPD11874_1	3.9151	No match
	SAPD05316_2	3.9137	No match
	SAPD13971_2	3.9082	No match
	SAPD08398_2	3.9029	hypothetical protein LOC492491 [Source:RefSeq_peptideAcc:NP_001007364]	GO:0016491///GO:0008152
	SAPD12515_1	3.8997	No match
	SAPD04889_1	3.8986	No match
	SAPD02962_1	3.8982	No match
	SAPD15756_2	3.8921	No match
	SAPD05362_2	3.8881	No match
	SAPD16254_1	3.8876	No match
	SAPD20964_1	3.8872	No match
	SAPD14908_2	3.8864	No match
	SAPD13957_1	3.8838	Serine protease 23 precursor EC 3.4.21.- Putative secreted protein ZSIG13. [Source:Uniprot/SWISSPROTAcc:O95084]	GO:0003824///GO:0004252///GO:0006508
	SAPD16928_2	3.8789	No match
	SAPD05986_2	3.8758	No match
	SAPD21886_2	3.8719	No match
	SAPD13344_2	3.8717	No match
	SAPD22454_2	3.867	No match
	SAPD12887_2	3.8665	No match
	SAPD23396_2	3.8651	Testican-3 precursor SPARC/osteonectin, CWCV, and Kazal-like domains proteoglycan 3. [Source:Uniprot/SWISSPROTAcc:Q9BQ16]	GO:0005509
	SAPD17536_2	3.8595	Uncharacterized protein C20orf194. [Source:Uniprot/SWISSPROTAcc:Q5TEA3]
	SAPD22337_2	3.8587	No match
	SAPD08826_1	3.8558	No match
	SAPD14810_1	3.854	No match
	SAPD16789_2	3.8539	No match
	SAPD23962_2	3.852	No match
	SAPD12555_2	3.8484	No match
	SAPD04000_1	3.8483	hypothetical protein LOC100009653 [Source:RefSeq_peptideAcc:NP_001076491]
	SAPD17160_1	3.8463	Rap guanine nucleotide exchange factor 1 Guanine nucleotide-releasing factor 2 C3G protein CRK SH3-binding GNRP. [Source:Uniprot/SWISSPROTAcc:Q13905]	GO:0005622///GO:0004871///GO:0005070///GO:0005085///GO:0001568///GO:0007264///GO:0016337///GO:0048008///GO:0051056
	SAPD12778_1	3.8439	Novel protein similar to vertebrate ethanolamine kinase 1 ETNK1. [Source:Uniprot/SPTREMBLAcc:Q5RGY0]	GO:0004305///GO:0016301
	SAPD16940_1	3.8437	Heat shock 70 kDa protein 4L Osmotic stress protein 94 Heat shock 70-related protein APG-1. [Source:Uniprot/SWISSPROTAcc:O95757]	GO:0000166///GO:0005524
	SAPD12796_2	3.8262	No match
	SAPD06040_2	3.8251	No match
	SAPD14630_1	3.8229	No match
	SAPD03268_1	3.8205	Integral membrane protein 2A E25 protein. [Source:Uniprot/SWISSPROTAcc:O43736]	GO:0005624///GO:0016021///GO:0005515///GO:0005524///GO:0006915///GO:0006917
	SAPD16576_1	3.8185	No match
	SAPD06040_1	3.8169	No match
	SAPD06918_2	3.8168	No match
	SAPD19037_2	3.8125	No match
	SAPD17399_1	3.8078	No match
	SAPD09811_1	3.8048	No match
	SAPD16957_2	3.8022	No match
	SAPD16957_1	3.8015	No match
	SAPD19319_2	3.7976	No match
	SAPD16789_1	3.7965	No match
	SAPD08826_2	3.7947	No match
	SAPD02985_2	3.7942	No match
	SAPD07763_2	3.7925	Nucleolar RNA helicase 2 EC 3.6.1.- Nucleolar RNA helicase II Nucleolar RNA helicase Gu RH II/Gu Gu-alpha DEAD box protein 21. [Source:Uniprot/SWISSPROTAcc:Q9NR30]
	SAPD15063_1	3.7925	No match
	SAPD12555_1	3.7886	No match
	SAPD23183_1	3.783	male-specific protein [Sarotherodon galilaeus]
	SAPD14810_2	3.7761	No match
	SAPD22031_1	3.7751	Cell cycle exit and neuronal differentiation protein 1 BM88 antigen. [Source:Uniprot/SWISSPROTAcc:Q8N111]
	SAPD22041_1	3.7695	No match
	SAPD06892_1	3.767	No match
	SAPD16341_2	3.7655	Small glutamine-rich tetratricopeptide repeat-containing protein B Small glutamine-rich protein with tetratricopeptide repeats 2. [Source:Uniprot/SWISSPROTAcc:Q96EQ0]	GO:0005488
	SAPD16598_1	3.7652	No match
	SAPD22438_2	3.7604	Homolog of Fundulus heteroclitus Cytochrome P450 2P2. [Source:Uniprot/SPTREMBLAcc:Q9PTR2]	GO:0004497///GO:0005506///GO:0016491///GO:0016712///GO:0020037///GO:0046872///GO:0006118
	SAPD22031_2	3.7595	Cell cycle exit and neuronal differentiation protein 1 BM88 antigen. [Source:Uniprot/SWISSPROTAcc:Q8N111]
	SAPD12522_1	3.7581	No match
	SAPD05824_2	3.7578	No match
	SAPD14950_1	3.7576	No match
	SAPD09811_2	3.7511	No match
	SAPD16598_2	3.7488	No match
	SAPD02771_2	3.7392	No match
	SAPD03135_1	3.7356	No match
	SAPD07528_2	3.7269	No match
	SAPD12522_2	3.7244	No match
	SAPD10363_1	3.7216	40S ribosomal protein S20. [Source:Uniprot/SWISSPROTAcc:P60866]	GO:0005622///GO:0005840///GO:0015935///GO:0003735///GO:0006412
	SAPD11832_2	3.7191	No match
	SAPD15555_2	3.7187	RNA-binding motif, single-stranded-interacting protein 3. [Source:Uniprot/SWISSPROTAcc:Q6XE24]	GO:0000166///GO:0003676///GO:0003723
	SAPD16338_1	3.713	No match
	SAPD17563_2	3.7019	No match
	SAPD22160_1	3.6936	No match
	SAPD10766_1	3.6934	Nicotinamide riboside kinase 1 EC 2.7.1.-. [Source:Uniprot/SWISSPROTAcc:Q9NWW6]	GO:0003824///GO:0004849///GO:0005524///GO:0006541
	SAPD03268_2	3.69	Integral membrane protein 2A E25 protein. [Source:Uniprot/SWISSPROTAcc:O43736]	GO:0005624///GO:0016021///GO:0005515///GO:0005524///GO:0006915///GO:0006917
	SAPD05799_2	3.6897	No match
	SAPD15784_2	3.6865	No match
	SAPD14908_1	3.6782	No match
	SAPD00689_2	3.6746	No match
	SAPD15928_2	3.6711	No match
	SAPD08745_2	3.6695	No match
	SAPD13248_2	3.6677	No match
	SAPD12847_2	3.6415	No match
	SAPD25410_1	3.6394	No match
	SAPD20910_2	3.6372	No match
	SAPD09299_2	3.634	No match
	SAPD09454_1	3.6301	No match
	SAPD14957_2	3.6253	No match
	SAPD04525_2	3.6233	No match
	SAPD09454_2	3.619	No match
	SAPD14064_2	3.6184	No match
	SAPD05203_1	3.6179	neurexin 3 isoform alpha precursor [Source:RefSeq_peptideAcc:NP_004787]
	SAPD03843_2	3.6159	limb bud and heart development homolog [Source:RefSeq_peptideAcc:NP_112177]
	SAPD18838_1	3.6136	No match
	SAPD17563_1	3.6083	No match
	SAPD16928_1	3.6078	No match
	SAPD07873_2	3.6064	No match
	SAPD09529_2	3.6048	Protein odd-skipped-related 1. [Source:Uniprot/SWISSPROTAcc:Q8TAX0]	GO:0005622///GO:0003676///GO:0008270
	SAPD20416_1	3.5979	No match
	SAPD16894_2	3.5953	No match
	SAPD09213_1	3.5937	No match
	SAPD09213_2	3.591	No match
	SAPD14879_2	3.5906	No match
	SAPD08390_2	3.5863	No match
	SAPD08524_1	3.5838	No match
	SAPD06188_1	3.5763	No match
	SAPD13930_1	3.5753	Insulin-like growth factor 2 mRNA-binding protein 2 IGF2 mRNA-binding protein 2 IGF-II mRNA-binding protein 2 IMP-2 Hepatocellular carcinoma autoantigen p62 VICKZ family member 2. [Source:Uniprot/SWISSPROTAcc:Q9Y6M1]	GO:0000166///GO:0003676///GO:0003723
	SAPD06777_2	3.5744	Astrotactin-1 precursor. [Source:Uniprot/SWISSPROTAcc:O14525]	GO:0007626///GO:0016337///GO:0016477
	SAPD18838_2	3.5666	No match
	SAPD01512_2	3.5648	No match
	SAPD12844_2	3.5601	No match
	SAPD11874_2	3.559	No match
	SAPD12135_1	3.5558	Prostaglandin E2 receptor, EP3 subtype Prostanoid EP3 receptor PGE receptor, EP3 subtype PGE2-R. [Source:Uniprot/SWISSPROTAcc:P43115]
	SAPD14870_1	3.5558	No match
	SAPD14905_2	3.5536	SH3-containing GRB2-like protein 2 EC 2.3.1.- Endophilin-1 Endophilin-A1 SH3 domain protein 2A EEN-B1. [Source:Uniprot/SWISSPROTAcc:Q99962]	GO:0005737///GO:0005515
	SAPD07162_2	3.5509	No match
	SAPD07008_1	3.5498	No match
	SAPD16844_1	3.543	cisplatin resistance related protein CRR9p [Source:RefSeq_peptideAcc:NP_110409]
	SAPD01573_1	3.5409	Uridine phosphorylase 2 EC 2.4.2.3 UrdPase 2 UPase 2. [Source:Uniprot/SWISSPROTAcc:O95045]	GO:0005737///GO:0003824///GO:0004850///GO:0009116///GO:0009166
	SAPD05271_1	3.539	No match
	SAPD12208_2	3.5388	No match
	SAPD15196_1	3.5385	No match
	SAPD20984_2	3.5384	No match
	SAPD06817_1	3.533	No match
	SAPD14496_1	3.531	No match
	SAPD20416_2	3.5276	No match
	SAPD09785_1	3.5203	Unc-13 homolog B Munc13-2 munc13. [Source:Uniprot/SWISSPROTAcc:O14795]	GO:0007242
	SAPD06191_2	3.519	Protein FAM5C precursor DBCCR1-like protein 1. [Source:Uniprot/SWISSPROTAcc:Q76B58]
	SAPD15199_1	3.5167	No match
	SAPD16417_2	3.5164	No match
	SAPD09942_1	3.5159	No match
	SAPD15096_1	3.5149	No match
	SAPD22650_2	3.5112	No match
	SAPD15726_1	3.5076	No match
	SAPD15575_1	3.5029	gb|AAN15747.1| reverse transcriptase-like protein [Paralichthys olivaceus]	GO:0003723///GO:0003964///GO:0006278
	SAPD10650_2	3.5026	No match
	SAPD09226_1	3.4937	No match
	SAPD08299_2	3.4922	No match
	SAPD21613_1	3.4902	No match
	SAPD13971_1	3.4898	No match
	SAPD13444_2	3.4875	Lysosomal-associated transmembrane protein 4B Lysosome-associated transmembrane protein 4-beta. [Source:Uniprot/SWISSPROTAcc:Q86VI4]	GO:0016021
	SAPD12844_1	3.4858	No match
	SAPD19037_1	3.4846	No match
	SAPD16567_1	3.4826	No match
	SAPD11864_2	3.4813	No match
	SAPD26283_1	3.4789	No match
	SAPD15065_1	3.472	No match
	SAPD10616_1	3.47	No match
	SAPD10609_1	3.4697	No match
	SAPD25138_1	3.4686	No match
	SAPD16796_1	3.4675	No match
	SAPD12218_1	3.4558	No match
	SAPD09739_1	3.4544	No match
	SAPD18393_1	3.4519	No match
	SAPD12933_2	3.4452	No match
	SAPD05739_2	3.4367	No match
	SAPD23455_1	3.4299	No match
	SAPD15812_2	3.4258	No match
	SAPD17865_2	3.424	No match
	SAPD05538_1	3.4239	No match
	SAPD10788_1	3.4235	No match
	SAPD22719_2	3.4172	No match
	SAPD07342_1	3.4158	No match
	SAPD15016_2	3.4157	No match
	SAPD16972_2	3.4127	No match
	SAPD16821_2	3.4099	No match
	SAPD13673_2	3.4059	No match
	SAPD02117_2	3.3974	Epithelial V-like antigen 1 precursor. [Source:Uniprot/SWISSPROTAcc:O60487]	GO:0016020
	SAPD10129_2	3.396	No match
	SAPD11604_1	3.396	No match
	SAPD07103_2	3.3916	No match
	SAPD12840_1	3.3896	No match
	SAPD09226_2	3.388	No match
	SAPD07528_1	3.3879	No match
	SAPD14002_2	3.3872	No match
	SAPD05004_2	3.3861	Rho GTPase-activating protein 9. [Source:Uniprot/SWISSPROTAcc:Q9BRR9]	GO:0005622///GO:0005515///GO:0007165
	SAPD22092_1	3.3826	No match
	SAPD08664_1	3.3812	No match
	SAPD14905_1	3.3808	SH3-containing GRB2-like protein 2 EC 2.3.1.- Endophilin-1 Endophilin-A1 SH3 domain protein 2A EEN-B1. [Source:Uniprot/SWISSPROTAcc:Q99962]	GO:0005737///GO:0005515
	SAPD16896_2	3.3763	No match
	SAPD23502_1	3.3749	Homolog of Homo sapiens SH3 domain containing ring finger 2 [Source:IPIAcc:IPI00152705]	GO:0005515///GO:0008270///GO:0046872
	SAPD02233_1	3.3699	Homolog of Brachydanio rerio Krt4 protein. [Source:Uniprot/SPTREMBLAcc:Q6NY60]	GO:0005882///GO:0005198///GO:0005515
	SAPD10609_2	3.3688	No match
	SAPD16899_2	3.3671	No match
	SAPD04351_1	3.366	No match
	SAPD23025_1	3.3625	No match
	SAPD09461_2	3.3602	No match
	SAPD17496_1	3.3586	No match
	SAPD10794_1	3.3566	Noelin-2 precursor Olfactomedin-2. [Source:Uniprot/SWISSPROTAcc:O95897]	GO:0016020///GO:0016524
	SAPD23025_2	3.3527	No match
	SAPD17706_2	3.35	No match
	SAPD08699_1	3.3458	No match
	SAPD15064_1	3.3453	No match
	SAPD05207_2	3.3402	solute carrier family 43, member 2 [Source:RefSeq_peptideAcc:NP_689559]
	SAPD16462_1	3.3382	No match
	SAPD06191_1	3.3176	Protein FAM5C precursor DBCCR1-like protein 1. [Source:Uniprot/SWISSPROTAcc:Q76B58]
	SAPD15317_1	3.3158	hypothetical protein LOC393806 [Source:RefSeq_peptideAcc:NP_957127]
	SAPD03550_2	3.315	No match
	SAPD08745_1	3.3117	No match
	SAPD22042_2	3.309	hypothetical protein LOC436669 [Source:RefSeq_peptideAcc:NP_001002396]
	SAPD20616_1	3.3064	fatty acid 2-hydroxylase [Source:RefSeq_peptideAcc:NP_077282]
	SAPD14496_2	3.3044	No match
	SAPD22484_2	3.303	No match
	SAPD07715_1	3.285	No match
	SAPD14250_2	3.2751	No match
	SAPD08110_1	3.2736	No match
	SAPD15317_2	3.2715	hypothetical protein LOC393806 [Source:RefSeq_peptideAcc:NP_957127]
	SAPD09640_2	3.271	No match
	SAPD16652_1	3.2709	No match
	SAPD17931_1	3.2637	No match
	SAPD08701_2	3.2635	No match
	SAPD15016_1	3.2611	No match
	SAPD04525_1	3.2579	No match
	SAPD04689_2	3.2571	No match
	SAPD11147_1	3.2545	No match
	SAPD13419_2	3.2536	Class B basic helix-loop-helix protein 2 bHLHB2 Differentially expressed in chondrocytes protein 1 DEC1 Enhancer-of-split and hairy-related protein 2 SHARP-2 Stimulated by retinoic acid gene 13 protein. [Source:Uniprot/SWISSPROTAcc:O14503]
	SAPD24920_2	3.2511	No match
	SAPD02985_1	3.2495	No match
	SAPD22650_1	3.247	No match
	SAPD04204_1	3.245	No match
	SAPD08891_1	3.2405	No match
	SAPD13527_2	3.2367	Heterogeneous nuclear ribonucleoprotein D0 hnRNP D0 AU-rich element RNA-binding protein 1. [Source:Uniprot/SWISSPROTAcc:Q14103]	GO:0000166///GO:0003676
	SAPD04337_2	3.2309	No match
	SAPD16854_1	3.2254	No match
	SAPD06817_2	3.2253	No match
	SAPD11147_2	3.2229	No match
	SAPD11382_2	3.2229	No match
	SAPD04136_1	3.2222	No match
	SAPD10433_1	3.2211	No match
	SAPD15506_1	3.2191	No match
	SAPD17115_1	3.2161	No match
	SAPD03379_2	3.2068	No match
	SAPD11182_2	3.2051	No match
	SAPD22534_1	3.1987	No match
	SAPD23183_2	3.1912	male-specific protein [Sarotherodon galilaeus]
	SAPD12561_1	3.1901	No match
	SAPD12933_1	3.1875	No match
	SAPD21672_1	3.1856	No match
	SAPD14859_2	3.1854	No match
	SAPD17865_1	3.1844	No match
	SAPD11271_1	3.1808	No match
	SAPD07100_2	3.1784	No match
	SAPD16481_1	3.1707	Ubiquitin carboxyl-terminal hydrolase 31 EC 3.1.2.15 Ubiquitin thioesterase 31 Ubiquitin-specific-processing protease 31 Deubiquitinating enzyme 31. [Source:Uniprot/SWISSPROTAcc:Q70CQ4]
	SAPD06432_1	3.1675	No match
	SAPD16452_1	3.1655	Homolog of Gallus gallus Interacting protein 6. [Source:Uniprot/SPTREMBLAcc:Q9PWA3]
	SAPD11182_1	3.1584	No match
	SAPD11975_2	3.155	No match
	SAPD15837_1	3.1548	No match
	SAPD11687_2	3.1527	Hook homolog 1 h-hook1 hHK1. [Source:Uniprot/SWISSPROTAcc:Q9UJC3]	GO:0005737///GO:0008017///GO:0000226
	SAPD22398_1	3.1501	No match
	SAPD14503_2	3.1467	similar to putative uncharacterized protein Y39F10A.4	GO:0005634///GO:0003677///GO:0004803///GO:0006313///GO:0015074
	SAPD07103_1	3.1453	No match
	SAPD14859_1	3.1432	No match
	SAPD22950_1	3.1417	No match
	SAPD25131_2	3.1254	SH3 domain-binding glutamic acid-rich-like protein 2 Fovea-associated SH3 domain-binding protein. [Source:Uniprot/SWISSPROTAcc:Q9UJC5]	GO:0016020///GO:0005044
	SAPD08701_1	3.1236	No match
	SAPD01512_1	3.1219	No match
	SAPD22041_2	3.1211	No match
	SAPD21060_1	3.1195	No match
	SAPD19098_1	3.1165	No match
	SAPD20653_2	3.1117	No match
	SAPD04969_1	3.1095	No match
	SAPD03379_1	3.1066	No match
	SAPD10433_2	3.0943	No match
	SAPD08664_2	3.0942	No match
	SAPD16625_1	3.0926	No match
	SAPD16823_1	3.0885	No match
	SAPD22398_2	3.086	No match
	SAPD16462_2	3.0798	No match
	SAPD19785_2	3.0791	No match
	SAPD21275_2	3.0771	No match
	SAPD15050_2	3.0764	No match
	SAPD07753_2	3.0746	No match
	SAPD10903_1	3.0728	No match
	SAPD22534_2	3.0633	No match
	SAPD22515_2	3.0604	No match
	SAPD14755_2	3.0602	No match
	SAPD16750_1	3.059	No match
	SAPD09461_1	3.0579	No match
	SAPD03419_2	3.0475	Homolog of Danio rerio MID1 interacting protein 1 [Source:IPIAcc:IPI00499090]
	SAPD20653_1	3.0472	No match
	SAPD03674_2	3.0457	NADH-ubiquinone oxidoreductase 75 kDa subunit, mitochondrial precursor EC 1.6.5.3 EC 1.6.99.3 Complex I-75kD CI-75kD. [Source:Uniprot/SWISSPROTAcc:P28331]	GO:0016020///GO:0005506///GO:0008137///GO:0009055///GO:0016491///GO:0016651///GO:0046872///GO:0051536///GO:0051537///GO:0051539///GO:0006118///GO:0042773
	SAPD16914_2	3.0418	No match
	SAPD16750_2	3.0314	No match
	SAPD17660_2	3.0236	No match
	SAPD15065_2	3.0231	No match
	SAPD22003_1	3.0136	No match
	SAPD00597_2	3.0082	L-lactate dehydrogenase A chain EC 1.1.1.27 LDH-A LDH muscle subunit LDH-M Proliferation-inducing gene 19 protein Renal carcinoma antigen NY-REN-59. [Source:Uniprot/SWISSPROTAcc:P00338]	GO:0005737///GO:0003824///GO:0004459///GO:0016491///GO:0016616///GO:0005975///GO:0006096///GO:0006100///GO:0019642///GO:0044262
	SAPD08299_1	3.0082	No match
	SAPD17115_2	3.0075	No match
	SAPD19098_2	3.002	No match
	SAPD22719_1	3.0002	No match
	SAPD00597_1	2.9993	L-lactate dehydrogenase A chain EC 1.1.1.27 LDH-A LDH muscle subunit LDH-M Proliferation-inducing gene 19 protein Renal carcinoma antigen NY-REN-59. [Source:Uniprot/SWISSPROTAcc:P00338]	GO:0005737///GO:0003824///GO:0004459///GO:0016491///GO:0016616///GO:0005975///GO:0006096///GO:0006100///GO:0019642///GO:0044262
	SAPD16914_1	2.9983	No match
	SAPD19721_2	2.9976	No match
	SAPD22459_1	2.9955	No match
	SAPD08308_2	2.9859	No match
	SAPD18059_1	2.9822	No match
	SAPD21301_1	2.9814	Coiled-coil domain-containing protein 53. [Source:Uniprot/SWISSPROTAcc:Q9Y3C0]
	SAPD16724_1	2.9806	No match
	SAPD16844_2	2.9786	cisplatin resistance related protein CRR9p [Source:RefSeq_peptideAcc:NP_110409]
	SAPD22950_2	2.9727	No match
	SAPD20939_1	2.9631	No match
	SAPD15050_1	2.9547	No match
	SAPD16627_2	2.9493	No match
	SAPD04136_2	2.9426	No match
	SAPD19785_1	2.9395	No match
	SAPD12012_1	2.9333	No match
	SAPD24029_2	2.9316	No match
	SAPD10082_2	2.9214	No match
	SAPD10082_1	2.9208	No match
	SAPD10568_1	2.9167	Secernin-2. [Source:Uniprot/SWISSPROTAcc:Q96FV2]	GO:0016805///GO:0006508
	SAPD14755_1	2.9159	No match
	SAPD12012_2	2.9145	No match
	SAPD25131_1	2.9036	SH3 domain-binding glutamic acid-rich-like protein 2 Fovea-associated SH3 domain-binding protein. [Source:Uniprot/SWISSPROTAcc:Q9UJC5]	GO:0016020///GO:0005044
	SAPD16802_2	2.9002	No match
	SAPD12960_2	2.8942	No match
	SAPD16672_2	2.8936	No match
	SAPD16436_2	2.8854	No match
	SAPD05207_1	2.8836	solute carrier family 43, member 2 [Source:RefSeq_peptideAcc:NP_689559]
	SAPD20758_2	2.882	Phosphomannomutase 1 EC 5.4.2.8 PMM 1 PMMH-22. [Source:Uniprot/SWISSPROTAcc:Q92871]	GO:0005737///GO:0003824///GO:0004615///GO:0008152///GO:0019307
	SAPD11687_1	2.8818	Hook homolog 1 h-hook1 hHK1. [Source:Uniprot/SWISSPROTAcc:Q9UJC3]	GO:0005737///GO:0008017///GO:0000226
	SAPD23806_2	2.877	Neural cell adhesion molecule L1-like protein precursor Close homolog of L1. [Source:Uniprot/SWISSPROTAcc:O00533]
	SAPD17298_2	2.8759	No match
	SAPD04337_1	2.8727	No match
	SAPD11945_1	2.8609	No match
	SAPD14972_2	2.8524	No match
	SAPD15837_2	2.8467	No match
	SAPD23806_1	2.843	Neural cell adhesion molecule L1-like protein precursor Close homolog of L1. [Source:Uniprot/SWISSPROTAcc:O00533]
	SAPD17660_1	2.8424	No match
	SAPD10568_2	2.8301	Secernin-2. [Source:Uniprot/SWISSPROTAcc:Q96FV2]	GO:0016805///GO:0006508
	SAPD22501_1	2.8221	No match
	SAPD20696_2	2.8212	No match
	SAPD24111_1	2.8194	No match
	SAPD02982_2	2.8173	synaptosome-associated protein 25a [Source:RefSeq_peptideAcc:NP_571510]
	SAPD14987_1	2.8123	No match
	SAPD18068_2	2.8031	No match
	SAPD03419_1	2.8025	Homolog of Danio rerio MID1 interacting protein 1 [Source:IPIAcc:IPI00499090]
	SAPD15598_1	2.7996	No match
	SAPD19545_2	2.7941	Echinoderm microtubule-associated protein-like 2 EMAP-2 HuEMAP-2. [Source:Uniprot/SWISSPROTAcc:O95834]	GO:0006355///GO:0007165
	SAPD12698_2	2.7893	No match
	SAPD01811_2	2.7878	Serine--pyruvate aminotransferase EC 2.6.1.51 SPT Alanine-- glyoxylate aminotransferase EC 2.6.1.44 AGT. [Source:Uniprot/SWISSPROTAcc:P21549]	GO:0003824///GO:0008483///GO:0030170///GO:0008152
	SAPD23839_2	2.7807	6-phosphofructo-2-kinase/fructose-2,6-biphosphatase 4 6PF-2-K/Fru- 2,6-P2ASE testis-type isozyme [Includes: 6-phosphofructo-2-kinase EC 2.7.1.105 Fructose-2,6-bisphosphatase EC 3.1.3.46]. [Source:Uniprot/SWISSPROTAcc:Q16877]	GO:0003824///GO:0005524///GO:0006003
	SAPD22003_2	2.7587	No match
	SAPD16836_1	2.7572	No match
	SAPD19721_1	2.7516	No match
	SAPD05394_1	2.7472	No match
	SAPD14987_2	2.7426	No match
	SAPD23740_1	2.7363	mitochondrial tumor suppressor 1 isoform 2 [Source:RefSeq_peptideAcc:NP_001001925]	GO:0005634///GO:0005739///GO:0005794///GO:0016020///GO:0007049
	SAPD15186_2	2.7326	No match
	SAPD07480_1	2.7315	No match
	SAPD26085_1	2.7292	No match
	SAPD14972_1	2.7211	No match
	SAPD24029_1	2.7151	No match
	SAPD12000_2	2.7117	No match
	SAPD16612_2	2.7014	No match
	SAPD02771_1	2.7012	No match
	SAPD12475_1	2.6995	No match
	SAPD14902_1	2.6915	No match
	SAPD16836_2	2.6901	No match
	SAPD10934_1	2.6775	No match
	SAPD09872_2	2.6766	No match
	SAPD21346_2	2.666	RNA-binding motif, single-stranded-interacting protein 3. [Source:Uniprot/SWISSPROTAcc:Q6XE24]	GO:0000166///GO:0003676///GO:0003723
	SAPD14604_2	2.6598	No match
	SAPD10253_1	2.6486	Acyl-coenzyme A thioesterase 11 EC 3.1.2.- Acyl-CoA thioesterase 11 Acyl-CoA thioester hydrolase 11 Brown fat-inducible thioesterase BFIT Adipose-associated thioesterase. [Source:Uniprot/SWISSPROTAcc:Q8WXI4]
	SAPD15726_2	2.6457	No match
	SAPD21953_2	2.6231	No match
	SAPD11975_1	2.6188	No match
	SAPD09417_1	2.6102	No match
	SAPD23678_1	2.5876	No match
	SAPD00998_1	2.5867	No match
	SAPD02744_2	2.5791	No match
	SAPD23305_2	2.5515	No match
	SAPD21746_2	2.5466	No match
	SAPD02262_2	2.5376	No match
	SAPD08709_1	2.5222	No match
	SAPD14550_1	2.5216	No match
	SAPD05394_2	2.459	No match
	SAPD23305_1	2.4487	No match
	SAPD26080_1	2.4425	No match
	SAPD04180_1	2.4289	SARG904. [Source:Uniprot/SPTREMBLAcc:Q6UX73]
	SAPD26085_2	2.4165	No match
	SAPD16802_1	2.4156	No match
	SAPD20006_2	2.3883	No match

## Sheet: Down-regulated
	Gene down-regulated in Stage 4 compared to Stage 1
	ProbeName	Fold-change	Annotation	Go_Id
	SAPD01278_1	0.0402	No match
	SAPD16814_1	0.0556	No match
	SAPD16814_2	0.0582	No match
	SAPD02382_1	0.0638	Homolog of Homo sapiens Apolipoprotein B-100 precursor [Source:IPIAcc:IPI00022229]	GO:0005319///GO:0006869
	SAPD21032_2	0.0642	Homolog of Brachydanio rerio Caveolin 2. [Source:Uniprot/SPTREMBLAcc:Q6IQM8]	GO:0005794///GO:0016020///GO:0016021///GO:0016599
	SAPD01678_1	0.0723	Complement C3 precursor [Contains: Complement C3 beta chain Complement C3 alpha chain C3a anaphylatoxin Complement C3b alpha chain Complement C3c alpha chain fragment 1 Complement C3dg fragment Complement C3g fragment Complement C3d fragment Com [Source:Uniprot/SWISSPROTAcc:P01024]	GO:0005576///GO:0004866///GO:0005515
	SAPD01678_2	0.0724	Complement C3 precursor [Contains: Complement C3 beta chain Complement C3 alpha chain C3a anaphylatoxin Complement C3b alpha chain Complement C3c alpha chain fragment 1 Complement C3dg fragment Complement C3g fragment Complement C3d fragment Com [Source:Uniprot/SWISSPROTAcc:P01024]	GO:0005576///GO:0004866///GO:0005515
	SAPD02382_2	0.079	Homolog of Homo sapiens Apolipoprotein B-100 precursor [Source:IPIAcc:IPI00022229]	GO:0005319///GO:0006869
	SAPD01014_1	0.0827	Homolog of Brachydanio rerio GammaM2b-crystallin. [Source:Uniprot/SPTREMBLAcc:Q5XTP3]
	SAPD01758_2	0.0834	Selenoprotein P precursor SeP. [Source:Uniprot/SWISSPROTAcc:P49908]	GO:0008430
	SAPD20975_1	0.0895	No match
	SAPD15275_1	0.0925	Mitotic checkpoint protein BUB3. [Source:Uniprot/SWISSPROTAcc:O43684]
	SAPD02753_2	0.0973	Homolog of Brachydanio rerio Crystallin B1 protein. [Source:Uniprot/SPTREMBLAcc:Q90WT1]
	SAPD00860_1	0.0991	G2/mitotic-specific cyclin-B1. [Source:Uniprot/SWISSPROTAcc:P14635]	GO:0005634///GO:0000074///GO:0007049///GO:0051301
	SAPD18793_2	0.1008	No match
	SAPD19173_2	0.1032	Homolog of Homo sapiens Fetuin-B precursor [Source:IPIAcc:IPI00005439]
	SAPD01126_2	0.1041	Serotransferrin precursor Transferrin Siderophilin Beta-1-metal- binding globulin. [Source:Uniprot/SWISSPROTAcc:P02787]	GO:0005576///GO:0008199///GO:0006826///GO:0006879
	SAPD02602_1	0.1082	Homolog of Brachydanio rerio Cyclin D1. [Source:Uniprot/SPTREMBLAcc:Q8QFP4]	GO:0005634///GO:0000074///GO:0007049///GO:0051301
	SAPD13009_1	0.1089	No match
	SAPD14197_2	0.1092	Mitotic spindle assembly checkpoint protein MAD2A MAD2-like 1 HsMAD2. [Source:Uniprot/SWISSPROTAcc:Q13257]	GO:0007067
	SAPD13647_1	0.1098	Histone H3-like centromeric protein A Centromere protein A CENP-A. [Source:Uniprot/SWISSPROTAcc:Q803H4]	GO:0000786///GO:0005634///GO:0005694///GO:0003677///GO:0006334///GO:0007001
	SAPD17650_1	0.1098	No match
	SAPD21252_2	0.1106	No match
	SAPD03124_2	0.1107	Transcribed locus, weakly similar to XP_516055.1 similar to crystallin, gamma D gamma crystallin 4 [Pan troglodytes] [Source:UniGeneAcc:Tru.1517]
	SAPD02963_2	0.112	crystallin, gamma M1 [Source:RefSeq_peptideAcc:NP_001007786]
	SAPD21252_1	0.1135	No match
	SAPD00860_2	0.1139	G2/mitotic-specific cyclin-B1. [Source:Uniprot/SWISSPROTAcc:P14635]	GO:0005634///GO:0000074///GO:0007049///GO:0051301
	SAPD02963_1	0.1147	crystallin, gamma M1 [Source:RefSeq_peptideAcc:NP_001007786]
	SAPD02866_2	0.1158	Beta crystallin A3 [Contains: Beta crystallin A3, isoform A1, Delta4 form Beta crystallin A3, isoform A1, Delta7 form Beta crystallin A3, isoform A1, Delta8 form]. [Source:Uniprot/SWISSPROTAcc:P05813]
	SAPD17650_2	0.1169	No match
	SAPD19173_1	0.1186	Homolog of Homo sapiens Fetuin-B precursor [Source:IPIAcc:IPI00005439]
	SAPD01126_1	0.1188	Serotransferrin precursor Transferrin Siderophilin Beta-1-metal- binding globulin. [Source:Uniprot/SWISSPROTAcc:P02787]	GO:0005576///GO:0008199///GO:0006826///GO:0006879
	SAPD03197_2	0.12	hypothetical protein LOC100002620 LOC100002620, mRNA [Source:RefSeq_dnaAcc:XR_029780]
	SAPD02753_1	0.1218	Homolog of Brachydanio rerio Crystallin B1 protein. [Source:Uniprot/SPTREMBLAcc:Q90WT1]
	SAPD02358_1	0.1226	Apolipoprotein E1. [Source:Uniprot/SPTREMBLAcc:Q5KST9]	GO:0005576///GO:0008289///GO:0006810///GO:0006869///GO:0042157
	SAPD14492_1	0.1242	Dual specificity protein kinase TTK EC 2.7.12.1 Phosphotyrosine picked threonine-protein kinase PYT. [Source:Uniprot/SWISSPROTAcc:P33981]	GO:0000166///GO:0004672///GO:0004674///GO:0005524///GO:0016301///GO:0016740///GO:0006468
	SAPD07729_2	0.1258	No match
	SAPD02602_2	0.1267	Homolog of Brachydanio rerio Cyclin D1. [Source:Uniprot/SPTREMBLAcc:Q8QFP4]	GO:0005634///GO:0000074///GO:0007049///GO:0051301
	SAPD15932_2	0.1267	KH domain-containing, RNA-binding, signal transduction-associated protein 1 p21 Ras GTPase-activating protein-associated p62 GAP- associated tyrosine phosphoprotein p62 Src-associated in mitosis 68 kDa protein Sam68 p68. [Source:Uniprot/SWISSPROTAcc:Q07666]	GO:0003723
	SAPD22665_2	0.1269	Complement factor I precursor EC 3.4.21.45 C3B/C4B inactivator [Contains: Complement factor I heavy chain Complement factor I light chain]. [Source:Uniprot/SWISSPROTAcc:P05156]	GO:0016020///GO:0003824///GO:0004252///GO:0005044///GO:0008233///GO:0016787///GO:0006508
	SAPD18770_2	0.1274	No match
	SAPD02358_2	0.1276	Apolipoprotein E1. [Source:Uniprot/SPTREMBLAcc:Q5KST9]	GO:0005576///GO:0008289///GO:0006810///GO:0006869///GO:0042157
	SAPD18281_1	0.1289	No match
	SAPD20604_1	0.1296	Beta-2-glycoprotein 1 precursor Beta-2-glycoprotein I Apolipoprotein H Apo-H B2GPI Beta2GPI Activated protein C- binding protein APC inhibitor Anticardiolipin cofactor. [Source:Uniprot/SWISSPROTAcc:P02749]
	SAPD15860_2	0.13	No match
	SAPD01266_2	0.1304	Homolog of Homo sapiens Apolipoprotein B-100 precursor [Source:IPIAcc:IPI00022229]
	SAPD06585_2	0.1327	Homolog of Cyprinus carpio Complement C3-S. [Source:Uniprot/SPTREMBLAcc:Q9YIA7]	GO:0005576///GO:0004866///GO:0005515
	SAPD13579_2	0.1332	Homolog of Homo sapiens Barrier-to-autointegration factor [Source:IPIAcc:IPI00026087]	GO:0003677
	SAPD18049_2	0.1336	No match
	SAPD14449_1	0.1347	No match
	SAPD06638_2	0.1361	Phospholipase A2 precursor EC 3.1.1.4 Phosphatidylcholine 2- acylhydrolase Group IB phospholipase A2. [Source:Uniprot/SWISSPROTAcc:P04054]	GO:0004623///GO:0005509///GO:0006644///GO:0016042
	SAPD07601_2	0.1363	transmembrane protein 182 TMEM182, mRNA [Source:RefSeq_dnaAcc:NM_144632]
	SAPD13009_2	0.1367	No match
	SAPD18770_1	0.137	No match
	SAPD01680_1	0.1373	Homolog of Gallus gallus Ovostatin precursor Ovomacroglobulin. [Source:Uniprot/SWISSPROTAcc:P20740]	GO:0005576///GO:0005515
	SAPD18049_1	0.1375	No match
	SAPD01680_2	0.1415	Homolog of Gallus gallus Ovostatin precursor Ovomacroglobulin. [Source:Uniprot/SWISSPROTAcc:P20740]	GO:0005576///GO:0005515
	SAPD14449_2	0.1431	No match
	SAPD04325_2	0.1441	Deoxycytidine kinase EC 2.7.1.74 dCK. [Source:Uniprot/SWISSPROTAcc:P27707]	GO:0005524///GO:0016773///GO:0006139
	SAPD01121_1	0.1457	14kDa apolipoprotein [Source:RefSeq_peptideAcc:NP_001027888]
	SAPD01409_1	0.1457	Gap junction alpha-7 protein Connexin-43.4 Cx43.4. [Source:Uniprot/SWISSPROTAcc:Q92052]
	SAPD12100_1	0.1462	Homolog of Homo sapiens Mucin 2 precursor [Source:IPIAcc:IPI00027201]
	SAPD00903_2	0.1463	Homolog of Homo sapiens Apolipoprotein B-100 precursor [Source:IPIAcc:IPI00022229]	GO:0005319///GO:0006869
	SAPD06568_1	0.1473	No match
	SAPD14215_1	0.1473	Borealin Dasra-B hDasra-B Cell division cycle-associated protein 8 Pluripotent embryonic stem cell-related gene 3 protein. [Source:Uniprot/SWISSPROTAcc:Q53HL2]
	SAPD01014_2	0.148	Homolog of Brachydanio rerio GammaM2b-crystallin. [Source:Uniprot/SPTREMBLAcc:Q5XTP3]
	SAPD01702_1	0.1505	Matrilysin precursor EC 3.4.24.23 Pump-1 protease Uterine metalloproteinase Matrix metalloproteinase-7 MMP-7 Matrin. [Source:Uniprot/SWISSPROTAcc:P09237]	GO:0005578///GO:0003824///GO:0004222///GO:0008233///GO:0008237///GO:0008270///GO:0016787///GO:0046872///GO:0006508
	SAPD01677_1	0.1506	Homolog of Oncorhynchus mykiss Alpha-1-antiproteinase-like protein. [Source:Uniprot/SPTREMBLAcc:Q7ZZW1]	GO:0004867
	SAPD03808_1	0.1507	No match
	SAPD17344_2	0.151	No match
	SAPD21410_1	0.1514	G2/mitotic-specific cyclin-B3. [Source:Uniprot/SWISSPROTAcc:Q8WWL7]	GO:0005634///GO:0000074
	SAPD01677_2	0.1515	Homolog of Oncorhynchus mykiss Alpha-1-antiproteinase-like protein. [Source:Uniprot/SPTREMBLAcc:Q7ZZW1]	GO:0004867
	SAPD02186_1	0.1535	Alpha-2-antiplasmin precursor Alpha-2-plasmin inhibitor Alpha-2-PI Alpha-2-AP. [Source:Uniprot/SWISSPROTAcc:P08697]	GO:0004867
	SAPD25368_2	0.154	Scavenger mRNA-decapping enzyme DcpS EC 3.-.-.- DCS-1 Hint- related 7meGMP-directed hydrolase Histidine triad protein member 5 HINT-5. [Source:Uniprot/SWISSPROTAcc:Q96C86]	GO:0003824///GO:0005515///GO:0016787///GO:0000290
	SAPD17306_2	0.1562	No match
	SAPD21410_2	0.1563	G2/mitotic-specific cyclin-B3. [Source:Uniprot/SWISSPROTAcc:Q8WWL7]	GO:0005634///GO:0000074
	SAPD17344_1	0.1586	No match
	SAPD03184_2	0.1592	No match
	SAPD03808_2	0.1597	No match
	SAPD03287_1	0.1606	High mobility group protein B2 High mobility group protein 2 HMG- 2. [Source:Uniprot/SWISSPROTAcc:P26583]	GO:0000785///GO:0005634///GO:0003677///GO:0006355
	SAPD06568_2	0.161	No match
	SAPD18820_2	0.1617	Interleukin enhancer-binding factor 2 Nuclear factor of activated T- cells 45 kDa. [Source:Uniprot/SWISSPROTAcc:Q12905]	GO:0003723///GO:0005524///GO:0016740///GO:0006955
	SAPD17306_1	0.1628	No match
	SAPD05664_1	0.1638	No match
	SAPD17913_1	0.1641	No match
	SAPD06077_1	0.1647	No match
	SAPD02255_2	0.1649	hypothetical protein LOC767688 [Source:RefSeq_peptideAcc:NP_001070094]
	SAPD21688_2	0.1656	No match
	SAPD06535_2	0.1657	AMBP protein precursor [Contains: Alpha-1-microglobulin Protein HC Complex-forming glycoprotein heterogeneous in charge Alpha-1 microglycoprotein Inter-alpha-trypsin inhibitor light chain ITI-LC Bikunin HI-30]. [Source:Uniprot/SWISSPROTAcc:P02760]	GO:0004867///GO:0005215///GO:0005488///GO:0006810
	SAPD02186_2	0.1667	Alpha-2-antiplasmin precursor Alpha-2-plasmin inhibitor Alpha-2-PI Alpha-2-AP. [Source:Uniprot/SWISSPROTAcc:P08697]	GO:0004867
	SAPD04884_1	0.1668	Flap endonuclease 1 EC 3.1.-.- Flap structure-specific endonuclease 1 FEN-1 Maturation factor 1 MF1 hFEN-1 DNase IV. [Source:Uniprot/SWISSPROTAcc:P39748]	GO:0005634///GO:0003677///GO:0003824///GO:0004518///GO:0004519///GO:0008409///GO:0006281
	SAPD14194_1	0.1674	MAD2L1-binding protein Caught by MAD2 protein. [Source:Uniprot/SWISSPROTAcc:Q15013]	GO:0005634///GO:0007096
	SAPD01702_2	0.1675	Matrilysin precursor EC 3.4.24.23 Pump-1 protease Uterine metalloproteinase Matrix metalloproteinase-7 MMP-7 Matrin. [Source:Uniprot/SWISSPROTAcc:P09237]	GO:0005578///GO:0003824///GO:0004222///GO:0008233///GO:0008237///GO:0008270///GO:0016787///GO:0046872///GO:0006508
	SAPD07070_1	0.1677	No match
	SAPD05749_2	0.1679	CD81 antigen 26 kDa cell surface protein TAPA-1 Target of the antiproliferative antibody 1 Tetraspanin-28 Tspan-28. [Source:Uniprot/SWISSPROTAcc:P60033]	GO:0016020///GO:0016021
	SAPD06887_1	0.1683	Homolog of Homo sapiens Kinesin-like protein KIF22 [Source:IPIAcc:IPI00000769]	GO:0005622///GO:0005874///GO:0005875///GO:0000166///GO:0003774///GO:0003777///GO:0005524///GO:0043565///GO:0007018
	SAPD02883_1	0.1699	No match
	SAPD12090_2	0.1705	No match
	SAPD19233_2	0.1711	No match
	SAPD14375_2	0.1713	Replication protein A 70 kDa DNA-binding subunit RP-A RF-A Replication factor-A protein 1 Single-stranded DNA-binding protein p70. [Source:Uniprot/SWISSPROTAcc:P27694]	GO:0005634///GO:0003676///GO:0003677///GO:0006260
	SAPD07070_2	0.1723	No match
	SAPD25026_2	0.1725	hypothetical protein LOC445246 [Source:RefSeq_peptideAcc:NP_001003640]	GO:0000166///GO:0004672///GO:0004674///GO:0005524///GO:0016301///GO:0016740///GO:0006468
	SAPD18810_1	0.1729	No match
	SAPD08073_1	0.1735	Homolog of Homo sapiens Kinesin-like protein KIF22 [Source:IPIAcc:IPI00000769]	GO:0005622///GO:0005874///GO:0005875///GO:0000166///GO:0003774///GO:0003777///GO:0005524///GO:0043565///GO:0007018
	SAPD02290_1	0.1738	Protein arginine N-methyltransferase 1 EC 2.1.1.- Interferon receptor 1-bound protein 4. [Source:Uniprot/SWISSPROTAcc:Q99873]
	SAPD06492_2	0.1739	proteasome prosome, macropain subunit, beta type, 2 [Source:RefSeq_peptideAcc:NP_001002609]	GO:0005737///GO:0005829///GO:0005839///GO:0004175///GO:0004298///GO:0008233///GO:0016787///GO:0006511
	SAPD16222_1	0.1741	No match
	SAPD15860_1	0.1743	No match
	SAPD17919_2	0.1748	Securin Pituitary tumor-transforming protein 1 Tumor-transforming protein 1 Esp1-associated protein hPTTG. [Source:Uniprot/SWISSPROTAcc:O95997]	GO:0005634///GO:0005737///GO:0006259///GO:0051276
	SAPD18061_2	0.1784	Kinesin-like protein KIFC1 Kinesin-like protein 2 Kinesin-related protein HSET. [Source:Uniprot/SWISSPROTAcc:Q9BW19]	GO:0005874///GO:0005875///GO:0000166///GO:0003774///GO:0003777///GO:0005524///GO:0007018
	SAPD00546_1	0.1785	Homolog of Notothenia coriiceps Beta tubulin. [Source:Uniprot/SPTREMBLAcc:Q9DFT6]	GO:0005737///GO:0005874///GO:0000166///GO:0003924///GO:0005198///GO:0005525///GO:0007017///GO:0007018///GO:0051258
	SAPD25037_2	0.1789	Homolog of Brachydanio rerio TERA protein. [Source:Uniprot/SPTREMBLAcc:Q7SXM9]
	SAPD00993_2	0.1792	Proteasome subunit alpha type 1 EC 3.4.25.1 Proteasome component C2 Macropain subunit C2 Multicatalytic endopeptidase complex subunit C2 Proteasome nu chain 30 kDa prosomal protein PROS-30. [Source:Uniprot/SWISSPROTAcc:P25786]	GO:0005829///GO:0005839///GO:0004175///GO:0004298///GO:0008233///GO:0016787///GO:0006511
	SAPD20191_2	0.1798	Transmembrane protein 147 Protein NIFIE 14. [Source:Uniprot/SWISSPROTAcc:Q9BVK8]
	SAPD01199_1	0.1803	Homolog of Homo sapiens Splice Isoform I of Calpain 3 [Source:IPIAcc:IPI00025819]	GO:0005622///GO:0004197///GO:0004198///GO:0005509///GO:0006508
	SAPD22960_2	0.1803	fatty acid binding protein 11 [Source:RefSeq_peptideAcc:NP_001004682]	GO:0005215///GO:0005488///GO:0008289///GO:0006810
	SAPD20981_1	0.1806	No match
	SAPD01121_2	0.1813	14kDa apolipoprotein [Source:RefSeq_peptideAcc:NP_001027888]
	SAPD21580_2	0.1815	ATP-dependent RNA helicase DDX39 EC 3.6.1.- DEAD box protein 39 Nuclear RNA helicase URH49. [Source:Uniprot/SWISSPROTAcc:O00148]	GO:0003676///GO:0004386///GO:0005524///GO:0008026///GO:0016787
	SAPD20742_1	0.1821	Proteasome subunit beta type 5 precursor EC 3.4.25.1 Proteasome epsilon chain Macropain epsilon chain Multicatalytic endopeptidase complex epsilon chain Proteasome subunit X Proteasome chain 6 Proteasome subunit MB1. [Source:Uniprot/SWISSPROTAcc:P28074]	GO:0005737///GO:0005829///GO:0005839///GO:0004175///GO:0004298///GO:0008233///GO:0016787///GO:0006511
	SAPD24280_2	0.1824	Histone RNA hairpin-binding protein Histone stem-loop-binding protein. [Source:Uniprot/SWISSPROTAcc:Q14493]
	SAPD13798_2	0.1833	Uncharacterized protein C15orf20. [Source:Uniprot/SWISSPROTAcc:Q9H611]
	SAPD19888_1	0.1836	Complement C4-B precursor Basic complement C4 [Contains: Complement C4 beta chain Complement C4-B alpha chain C4a anaphylatoxin C4b-B C4d-B Complement C4 gamma chain]. [Source:Uniprot/SWISSPROTAcc:P0C0L5]	GO:0005576///GO:0004866///GO:0005515
	SAPD03148_1	0.1839	gammaN-crystallin [Source:RefSeq_peptideAcc:NP_653328]
	SAPD03184_1	0.184	No match
	SAPD09205_2	0.1841	No match
	SAPD18285_2	0.1841	Centromere protein I CENP-I Interphase centromere complex protein 19 Follicle-stimulating hormone primary response protein FSH primary response protein 1 Leucine-rich primary response protein 1. [Source:Uniprot/SWISSPROTAcc:Q92674]
	SAPD03950_1	0.1845	Sphingosine-1-phosphate phosphatase 1 EC 3.1.3.- Sphingosine-1- phosphatase 1 SPPase1 Spp1 hSPPase1. [Source:Uniprot/SWISSPROTAcc:Q9BX95]	GO:0016020///GO:0016787
	SAPD04041_1	0.1848	Carbamoyl-phosphate synthase [ammonia], mitochondrial precursor EC 6.3.4.16 Carbamoyl-phosphate synthetase I CPSase I. [Source:Uniprot/SWISSPROTAcc:P31327]	GO:0005737///GO:0003824///GO:0004086///GO:0005524///GO:0008929///GO:0016874///GO:0006526///GO:0006541///GO:0006807///GO:0008152///GO:0019242///GO:0019856
	SAPD18061_1	0.1854	Kinesin-like protein KIFC1 Kinesin-like protein 2 Kinesin-related protein HSET. [Source:Uniprot/SWISSPROTAcc:Q9BW19]	GO:0005874///GO:0005875///GO:0000166///GO:0003774///GO:0003777///GO:0005524///GO:0007018
	SAPD16504_1	0.1856	No match
	SAPD25368_1	0.1856	Scavenger mRNA-decapping enzyme DcpS EC 3.-.-.- DCS-1 Hint- related 7meGMP-directed hydrolase Histidine triad protein member 5 HINT-5. [Source:Uniprot/SWISSPROTAcc:Q96C86]	GO:0003824///GO:0005515///GO:0016787///GO:0000290
	SAPD04986_1	0.1859	Homolog of Homo sapiens CENP-F kinetochore protein [Source:IPIAcc:IPI00027157]
	SAPD12090_1	0.186	No match
	SAPD24373_2	0.1867	No match
	SAPD04884_2	0.1872	Flap endonuclease 1 EC 3.1.-.- Flap structure-specific endonuclease 1 FEN-1 Maturation factor 1 MF1 hFEN-1 DNase IV. [Source:Uniprot/SWISSPROTAcc:P39748]	GO:0005634///GO:0003677///GO:0003824///GO:0004518///GO:0004519///GO:0008409///GO:0006281
	SAPD18756_2	0.1879	No match
	SAPD19233_1	0.1879	No match
	SAPD00151_1	0.1884	hypothetical protein LOC445199 [Source:RefSeq_peptideAcc:NP_001003593]	GO:0016301///GO:0016538///GO:0007049
	SAPD13952_1	0.1884	No match
	SAPD00464_1	0.1892	No match
	SAPD22947_1	0.1898	Angiotensinogen precursor Serpin A8 [Contains: Angiotensin-1 Angiotensin I Ang I Angiotensin-2 Angiotensin II Ang II Angiotensin-3 Angiotensin III Ang III Des-Asp[1]-angiotensin II]. [Source:Uniprot/SWISSPROTAcc:P01019]	GO:0004867
	SAPD06492_1	0.1901	proteasome prosome, macropain subunit, beta type, 2 [Source:RefSeq_peptideAcc:NP_001002609]	GO:0005737///GO:0005829///GO:0005839///GO:0004175///GO:0004298///GO:0008233///GO:0016787///GO:0006511
	SAPD05815_2	0.1911	SUMO-activating enzyme subunit 1 Ubiquitin-like 1-activating enzyme E1A. [Source:Uniprot/SWISSPROTAcc:Q9UBE0]
	SAPD11947_2	0.1914	SWI/SNF-related matrix-associated actin-dependent regulator of chromatin subfamily B member 1 Integrase interactor 1 protein hSNF5 BAF47. [Source:Uniprot/SWISSPROTAcc:Q12824]	GO:0000228///GO:0001824///GO:0006338///GO:0008285///GO:0030154
	SAPD18285_1	0.1917	Centromere protein I CENP-I Interphase centromere complex protein 19 Follicle-stimulating hormone primary response protein FSH primary response protein 1 Leucine-rich primary response protein 1. [Source:Uniprot/SWISSPROTAcc:Q92674]
	SAPD23606_2	0.192	Thymidine kinase, cytosolic EC 2.7.1.21. [Source:Uniprot/SWISSPROTAcc:P04183]	GO:0000166///GO:0004797///GO:0005524///GO:0016301///GO:0016740///GO:0006260
	SAPD17281_2	0.1923	Beta-catenin-like protein 1 Nuclear-associated protein NAP Testis development protein NYD-SP19. [Source:Uniprot/SWISSPROTAcc:Q8WYA6]	GO:0005488
	SAPD04105_2	0.1924	discs, large homolog 7 [Source:RefSeq_peptideAcc:NP_001004592]	GO:0007267
	SAPD25037_1	0.1931	Homolog of Brachydanio rerio TERA protein. [Source:Uniprot/SPTREMBLAcc:Q7SXM9]
	SAPD00151_2	0.1932	hypothetical protein LOC445199 [Source:RefSeq_peptideAcc:NP_001003593]	GO:0016301///GO:0016538///GO:0007049
	SAPD13952_2	0.1933	No match
	SAPD21688_1	0.1941	No match
	SAPD08098_2	0.1961	No match
	SAPD19571_1	0.1961	Mitotic checkpoint serine/threonine-protein kinase BUB1 beta EC 2.7.11.1 hBUBR1 MAD3/BUB1-related protein kinase Mitotic checkpoint kinase MAD3L SSK1. [Source:Uniprot/SWISSPROTAcc:O60566]
	SAPD02273_2	0.1962	Transcription factor HES-5 Hairy and enhancer of split 5. [Source:Uniprot/SWISSPROTAcc:Q5TA89]	GO:0005634///GO:0003677///GO:0030528///GO:0006355///GO:0045449
	SAPD00464_2	0.1966	No match
	SAPD15891_1	0.1991	Protein APCDD1-like precursor Adenomatosis polyposis coli down- regulated 1 protein-like. [Source:Uniprot/SWISSPROTAcc:Q8NCL9]
	SAPD07979_1	0.1995	No match
	SAPD11947_1	0.1995	SWI/SNF-related matrix-associated actin-dependent regulator of chromatin subfamily B member 1 Integrase interactor 1 protein hSNF5 BAF47. [Source:Uniprot/SWISSPROTAcc:Q12824]	GO:0000228///GO:0001824///GO:0006338///GO:0008285///GO:0030154
	SAPD12834_1	0.2	No match
	SAPD18303_1	0.2	Ras GTPase-activating-like protein IQGAP3. [Source:Uniprot/SWISSPROTAcc:Q86VI3]	GO:0005622///GO:0005096///GO:0005099///GO:0007165///GO:0007264///GO:0051056
	SAPD06887_2	0.2003	Homolog of Homo sapiens Kinesin-like protein KIF22 [Source:IPIAcc:IPI00000769]	GO:0005622///GO:0005874///GO:0005875///GO:0000166///GO:0003774///GO:0003777///GO:0005524///GO:0043565///GO:0007018
	SAPD01661_1	0.2006	Homolog of Brachydanio rerio Betaine homocysteine methyltransferase. [Source:Uniprot/SPTREMBLAcc:Q5PSM1]	GO:0008898
	SAPD18303_2	0.2006	Ras GTPase-activating-like protein IQGAP3. [Source:Uniprot/SWISSPROTAcc:Q86VI3]	GO:0005622///GO:0005096///GO:0005099///GO:0007165///GO:0007264///GO:0051056
	SAPD01570_1	0.2009	Transcription initiation factor IIB General transcription factor TFIIB S300-II. [Source:Uniprot/SWISSPROTAcc:Q00403]	GO:0005634///GO:0005667///GO:0003700///GO:0005515///GO:0008270///GO:0030528///GO:0006350///GO:0006352///GO:0006355///GO:0045449
	SAPD08924_1	0.2009	Homolog of Notothenia coriiceps Bloodthirsty. [Source:Uniprot/SPTREMBLAcc:Q5DSV5]	GO:0005622///GO:0005515///GO:0008270///GO:0046872
	SAPD21967_2	0.2013	Vitronectin precursor Serum-spreading factor S-protein V75 [Contains: Vitronectin V65 subunit Vitronectin V10 subunit Somatomedin B]. [Source:Uniprot/SWISSPROTAcc:P04004]	GO:0003824///GO:0046872
	SAPD12834_2	0.2014	No match
	SAPD21973_2	0.2026	No match
	SAPD00034_2	0.2033	26S proteasome non-ATPase regulatory subunit 13 26S proteasome regulatory subunit S11 26S proteasome regulatory subunit p40.5. [Source:Uniprot/SWISSPROTAcc:Q9UNM6]	GO:0005829
	SAPD13150_2	0.2048	WD repeat protein 54. [Source:Uniprot/SWISSPROTAcc:Q9H977]
	SAPD02273_1	0.206	Transcription factor HES-5 Hairy and enhancer of split 5. [Source:Uniprot/SWISSPROTAcc:Q5TA89]	GO:0005634///GO:0003677///GO:0030528///GO:0006355///GO:0045449
	SAPD20742_2	0.206	Proteasome subunit beta type 5 precursor EC 3.4.25.1 Proteasome epsilon chain Macropain epsilon chain Multicatalytic endopeptidase complex epsilon chain Proteasome subunit X Proteasome chain 6 Proteasome subunit MB1. [Source:Uniprot/SWISSPROTAcc:P28074]	GO:0005737///GO:0005829///GO:0005839///GO:0004175///GO:0004298///GO:0008233///GO:0016787///GO:0006511
	SAPD02051_2	0.2061	Novel protein containing multiple sushi domains SCR repeat Fragment. [Source:Uniprot/SPTREMBLAcc:Q1L928]
	SAPD18585_2	0.2065	lipoprotein lipase [Source:RefSeq_peptideAcc:NP_571202]	GO:0003824///GO:0004465///GO:0016787///GO:0006629///GO:0016042
	SAPD24280_1	0.2065	Histone RNA hairpin-binding protein Histone stem-loop-binding protein. [Source:Uniprot/SWISSPROTAcc:Q14493]
	SAPD08663_1	0.2074	No match
	SAPD22664_2	0.2084	No match
	SAPD18066_1	0.2092	No match
	SAPD01086_1	0.2096	No match
	SAPD18060_2	0.2098	Zwilch [Source:RefSeq_peptideAcc:NP_060445]
	SAPD19405_1	0.2107	BTB/POZ domain-containing protein KCTD15. [Source:Uniprot/SWISSPROTAcc:Q96SI1]	GO:0008076///GO:0016020///GO:0005249///GO:0005515///GO:0006813
	SAPD02345_1	0.2108	No match
	SAPD01384_2	0.2113	No match
	SAPD08259_2	0.2113	26S protease regulatory subunit 8 Proteasome 26S subunit ATPase 5 Proteasome subunit p45 p45/SUG Thyroid hormone receptor- interacting protein 1 TRIP1. [Source:Uniprot/SWISSPROTAcc:P62195]	GO:0000502///GO:0005634///GO:0005737///GO:0000166///GO:0005515///GO:0005524///GO:0008134///GO:0016787///GO:0017111///GO:0031531///GO:0030163///GO:0043161
	SAPD11632_1	0.2113	No match
	SAPD16765_1	0.2114	No match
	SAPD22122_1	0.2118	hypothetical protein LOC321240 [Source:RefSeq_peptideAcc:NP_955833]	GO:0046872///GO:0030001
	SAPD17982_1	0.2119	UPF0419 protein C12orf48. [Source:Uniprot/SWISSPROTAcc:Q9NWS1]
	SAPD23197_1	0.2121	Proteasome subunit alpha type 6 EC 3.4.25.1 Proteasome iota chain Macropain iota chain Multicatalytic endopeptidase complex iota chain 27 kDa prosomal protein PROS-27 p27K. [Source:Uniprot/SWISSPROTAcc:P60900]	GO:0005829///GO:0005839///GO:0004175///GO:0004298///GO:0008233///GO:0016787///GO:0006511
	SAPD10832_1	0.213	Protein SEC13 homolog SEC13-related protein SEC13-like protein 1. [Source:Uniprot/SWISSPROTAcc:P55735]
	SAPD23797_2	0.2135	hypothetical protein LOC550548 [Source:RefSeq_peptideAcc:NP_001017850]	GO:0007242
	SAPD10832_2	0.214	Protein SEC13 homolog SEC13-related protein SEC13-like protein 1. [Source:Uniprot/SWISSPROTAcc:P55735]
	SAPD17281_1	0.2144	Beta-catenin-like protein 1 Nuclear-associated protein NAP Testis development protein NYD-SP19. [Source:Uniprot/SWISSPROTAcc:Q8WYA6]	GO:0005488
	SAPD21101_1	0.2145	Cell division control protein 2 homolog EC 2.7.11.22 EC 2.7.11.23 p34 protein kinase Cyclin-dependent kinase 1 CDK1. [Source:Uniprot/SWISSPROTAcc:P06493]	GO:0000166///GO:0004672///GO:0004674///GO:0005524///GO:0016301///GO:0016740///GO:0006468
	SAPD19888_2	0.2147	Complement C4-B precursor Basic complement C4 [Contains: Complement C4 beta chain Complement C4-B alpha chain C4a anaphylatoxin C4b-B C4d-B Complement C4 gamma chain]. [Source:Uniprot/SWISSPROTAcc:P0C0L5]	GO:0005576///GO:0004866///GO:0005515
	SAPD15795_2	0.2149	B-cell receptor-associated protein 29 BCR-associated protein Bap29. [Source:Uniprot/SWISSPROTAcc:Q9UHQ4]	GO:0005783///GO:0016021///GO:0006886///GO:0006915
	SAPD10294_2	0.2159	Myosin light chain 1, skeletal muscle isoform MLC1F A1 catalytic Alkali myosin light chain 1. [Source:Uniprot/SWISSPROTAcc:P05976]	GO:0005509
	SAPD07587_2	0.2166	AMBP protein precursor [Contains: Alpha-1-microglobulin Protein HC Complex-forming glycoprotein heterogeneous in charge Alpha-1 microglycoprotein Inter-alpha-trypsin inhibitor light chain ITI-LC Bikunin HI-30]. [Source:Uniprot/SWISSPROTAcc:P02760]	GO:0004867
	SAPD21492_1	0.2167	Homolog of Homo sapiens Synaptopodin-2 Myopodin Genethonin 2. [Source:Uniprot/SWISSPROTAcc:Q9UMS6]
	SAPD04716_1	0.2173	YEATS domain-containing protein 4 Glioma-amplified sequence-41 Gas41 NuMA-binding protein 1 NuBI-1 NuBI1. [Source:Uniprot/SWISSPROTAcc:O95619]	GO:0005634///GO:0006355
	SAPD19332_1	0.2178	Rac GTPase-activating protein 1 MgcRacGAP. [Source:Uniprot/SWISSPROTAcc:Q9H0H5]
	SAPD20329_1	0.2182	Replication protein A 30 kDa subunit RP-A RF-A Replication factor-A protein 4 p30. [Source:Uniprot/SWISSPROTAcc:Q13156]	GO:0003676
	SAPD18619_1	0.2186	Homolog of Homo sapiens Apolipoprotein B-100 precursor [Source:IPIAcc:IPI00022229]	GO:0005319///GO:0006869
	SAPD19571_2	0.2187	Mitotic checkpoint serine/threonine-protein kinase BUB1 beta EC 2.7.11.1 hBUBR1 MAD3/BUB1-related protein kinase Mitotic checkpoint kinase MAD3L SSK1. [Source:Uniprot/SWISSPROTAcc:O60566]
	SAPD23797_1	0.219	hypothetical protein LOC550548 [Source:RefSeq_peptideAcc:NP_001017850]	GO:0007242
	SAPD02883_2	0.2195	No match
	SAPD15707_2	0.2195	No match
	SAPD12801_2	0.2197	si:ch211-69g19.2 si:ch211-69g19.2, mRNA [Source:RefSeq_dnaAcc:NM_001045049]
	SAPD26520_2	0.2199	Homolog of Homo sapiens Cyclin-dependent kinases regulatory subunit 1 [Source:IPIAcc:IPI00015104]	GO:0016301///GO:0016538///GO:0007049
	SAPD01570_2	0.2205	Transcription initiation factor IIB General transcription factor TFIIB S300-II. [Source:Uniprot/SWISSPROTAcc:Q00403]	GO:0005634///GO:0005667///GO:0003700///GO:0005515///GO:0008270///GO:0030528///GO:0006350///GO:0006352///GO:0006355///GO:0045449
	SAPD04325_1	0.221	Deoxycytidine kinase EC 2.7.1.74 dCK. [Source:Uniprot/SWISSPROTAcc:P27707]	GO:0005524///GO:0016773///GO:0006139
	SAPD21101_2	0.2228	Cell division control protein 2 homolog EC 2.7.11.22 EC 2.7.11.23 p34 protein kinase Cyclin-dependent kinase 1 CDK1. [Source:Uniprot/SWISSPROTAcc:P06493]	GO:0000166///GO:0004672///GO:0004674///GO:0005524///GO:0016301///GO:0016740///GO:0006468
	SAPD15893_1	0.2231	No match
	SAPD07587_1	0.2236	AMBP protein precursor [Contains: Alpha-1-microglobulin Protein HC Complex-forming glycoprotein heterogeneous in charge Alpha-1 microglycoprotein Inter-alpha-trypsin inhibitor light chain ITI-LC Bikunin HI-30]. [Source:Uniprot/SWISSPROTAcc:P02760]	GO:0004867
	SAPD08656_2	0.2236	No match
	SAPD26260_1	0.2239	No match
	SAPD20708_2	0.2244	Glutathione peroxidase 7 precursor EC 1.11.1.9 CL683. [Source:Uniprot/SWISSPROTAcc:Q96SL4]	GO:0004601///GO:0004602///GO:0016491///GO:0006979
	SAPD14190_2	0.2245	Blood vessel epicardial substance hBVES Popeye domain-containing protein 1 Popeye protein 1. [Source:Uniprot/SWISSPROTAcc:Q8NE79]	GO:0016020
	SAPD14822_2	0.2249	midkine-related growth factor b [Source:RefSeq_peptideAcc:NP_571791]	GO:0008083
	SAPD00034_1	0.225	26S proteasome non-ATPase regulatory subunit 13 26S proteasome regulatory subunit S11 26S proteasome regulatory subunit p40.5. [Source:Uniprot/SWISSPROTAcc:Q9UNM6]	GO:0005829
	SAPD23153_1	0.2259	Kinetochore-associated protein NSL1 homolog. [Source:Uniprot/SWISSPROTAcc:Q96IY1]
	SAPD23175_1	0.2259	No match
	SAPD23197_2	0.2261	Proteasome subunit alpha type 6 EC 3.4.25.1 Proteasome iota chain Macropain iota chain Multicatalytic endopeptidase complex iota chain 27 kDa prosomal protein PROS-27 p27K. [Source:Uniprot/SWISSPROTAcc:P60900]	GO:0005829///GO:0005839///GO:0004175///GO:0004298///GO:0008233///GO:0016787///GO:0006511
	SAPD06814_2	0.227	Pre-mRNA-processing-splicing factor 8 Splicing factor Prp8 PRP8 homolog 220 kDa U5 snRNP-specific protein p220. [Source:Uniprot/SWISSPROTAcc:Q6P2Q9]	GO:0005681///GO:0000398
	SAPD09543_1	0.227	No match
	SAPD23175_2	0.2273	No match
	SAPD14213_2	0.2278	No match
	SAPD06682_2	0.2279	UPF0160 protein MYG1. [Source:Uniprot/SWISSPROTAcc:Q9HB07]
	SAPD07541_2	0.2297	Adenylosuccinate synthetase isozyme 1 EC 6.3.4.4 IMP--aspartate ligase 1 AdSS 1 AMPSase 1. [Source:Uniprot/SWISSPROTAcc:Q8N142]	GO:0000166///GO:0000287///GO:0004019///GO:0005525///GO:0016874///GO:0046872///GO:0006164
	SAPD18750_1	0.23	Protein disulfide-isomerase A4 precursor EC 5.3.4.1 Protein ERp-72 ERp72. [Source:Uniprot/SWISSPROTAcc:P13667]	GO:0005783///GO:0016853///GO:0045454
	SAPD00240_1	0.2306	Interleukin-6 receptor alpha chain precursor IL-6R-alpha IL-6R 1 Membrane glycoprotein 80 gp80 CD126 antigen. [Source:Uniprot/SWISSPROTAcc:P08887]
	SAPD26520_1	0.2307	Homolog of Homo sapiens Cyclin-dependent kinases regulatory subunit 1 [Source:IPIAcc:IPI00015104]	GO:0016301///GO:0016538///GO:0007049
	SAPD14822_1	0.231	midkine-related growth factor b [Source:RefSeq_peptideAcc:NP_571791]	GO:0008083
	SAPD15057_1	0.2315	26S protease regulatory subunit 7 Proteasome 26S subunit ATPase 2 Protein MSS1. [Source:Uniprot/SWISSPROTAcc:P35998]	GO:0005634///GO:0005737///GO:0000166///GO:0005524///GO:0016787///GO:0017111///GO:0030163
	SAPD12801_1	0.2319	si:ch211-69g19.2 si:ch211-69g19.2, mRNA [Source:RefSeq_dnaAcc:NM_001045049]
	SAPD09443_2	0.232	Homolog of Brachydanio rerio Cdc42 protein homolog. [Source:Uniprot/SPTREMBLAcc:Q6PFU4]	GO:0005622///GO:0000166///GO:0005525///GO:0007264///GO:0051301
	SAPD04217_1	0.2329	peptidylprolyl isomerase D cyclophilin D [Source:RefSeq_peptideAcc:NP_001002065]	GO:0003755///GO:0005488///GO:0016853///GO:0006457
	SAPD08656_1	0.2329	No match
	SAPD24692_1	0.2334	Stromal cell-derived factor 1 precursor SDF-1 CXCL12 Pre-B cell growth-stimulating factor PBSF hIRH [Contains: SDF-1-beta3-72 SDF-1-alpha3-67]. [Source:Uniprot/SWISSPROTAcc:P48061]	GO:0005576///GO:0005125///GO:0008009///GO:0006955
	SAPD22664_1	0.2342	No match
	SAPD06077_2	0.2343	No match
	SAPD20708_1	0.2343	Glutathione peroxidase 7 precursor EC 1.11.1.9 CL683. [Source:Uniprot/SWISSPROTAcc:Q96SL4]	GO:0004601///GO:0004602///GO:0016491///GO:0006979
	SAPD02574_2	0.2351	ELAV-like protein 1 Hu-antigen R HuR. [Source:Uniprot/SWISSPROTAcc:Q15717]	GO:0030529///GO:0000166///GO:0003676///GO:0003723
	SAPD03632_2	0.2355	No match
	SAPD18691_2	0.2355	Homolog of Homo sapiens Solute carrier family 26, member 10 [Source:IPIAcc:IPI00008634]	GO:0016021///GO:0005215///GO:0006810
	SAPD11015_1	0.2364	Mothers against decapentaplegic homolog 7 SMAD 7 Mothers against DPP homolog 7 Smad7 hSMAD7. [Source:Uniprot/SWISSPROTAcc:O15105]	GO:0005622///GO:0005634///GO:0005667///GO:0003700///GO:0005515///GO:0006350///GO:0006355///GO:0007179
	SAPD22251_2	0.2365	Protein aurora borealis HsBora. [Source:Uniprot/SWISSPROTAcc:Q6PGQ7]
	SAPD13175_2	0.2366	No match
	SAPD11480_1	0.237	transforming acidic coiled coil 3 [Source:RefSeq_peptideAcc:NP_001011729]
	SAPD12330_1	0.2373	U1 small nuclear ribonucleoprotein A U1 snRNP protein A U1A protein U1-A. [Source:Uniprot/SWISSPROTAcc:P09012]	GO:0000166///GO:0003676
	SAPD09543_2	0.2374	No match
	SAPD25026_1	0.2375	hypothetical protein LOC445246 [Source:RefSeq_peptideAcc:NP_001003640]	GO:0000166///GO:0004672///GO:0004674///GO:0005524///GO:0016301///GO:0016740///GO:0006468
	SAPD24457_2	0.2378	Uncharacterized protein C21orf45 FAPP1-associated protein 1. [Source:Uniprot/SWISSPROTAcc:Q9NYP9]
	SAPD25586_2	0.2379	Thioredoxin-like protein 1 32 kDa thioredoxin-related protein. [Source:Uniprot/SWISSPROTAcc:O43396]	GO:0045454
	SAPD22960_1	0.2383	fatty acid binding protein 11 [Source:RefSeq_peptideAcc:NP_001004682]	GO:0005215///GO:0005488///GO:0008289///GO:0006810
	SAPD14258_2	0.2386	No match
	SAPD19880_2	0.2386	Glutamine-rich protein 1. [Source:Uniprot/SWISSPROTAcc:Q2TAL8]
	SAPD21844_1	0.2409	Histone-binding protein RBBP4 Retinoblastoma-binding protein 4 RBBP-4. [Source:Uniprot/SWISSPROTAcc:Q6P3H7]
	SAPD17099_2	0.241	Proprotein convertase subtilisin/kexin type 6 precursor EC 3.4.21.- Paired basic amino acid cleaving enzyme 4 Subtilisin/kexin-like protease PACE4 Subtilisin-like proprotein convertase 4 SPC4. [Source:Uniprot/SWISSPROTAcc:P29122]	GO:0004252///GO:0004289///GO:0008233///GO:0016787///GO:0006508
	SAPD19332_2	0.241	Rac GTPase-activating protein 1 MgcRacGAP. [Source:Uniprot/SWISSPROTAcc:Q9H0H5]
	SAPD08259_1	0.2426	26S protease regulatory subunit 8 Proteasome 26S subunit ATPase 5 Proteasome subunit p45 p45/SUG Thyroid hormone receptor- interacting protein 1 TRIP1. [Source:Uniprot/SWISSPROTAcc:P62195]	GO:0000502///GO:0005634///GO:0005737///GO:0000166///GO:0005515///GO:0005524///GO:0008134///GO:0016787///GO:0017111///GO:0031531///GO:0030163///GO:0043161
	SAPD14761_2	0.2428	No match
	SAPD18040_1	0.243	Cell death activator CIDE-3 Cell death-inducing DFFA-like effector protein C Fat-specific protein FSP27 homolog. [Source:Uniprot/SWISSPROTAcc:Q96AQ7]	GO:0005622///GO:0005739///GO:0005740///GO:0005515///GO:0006629///GO:0006915
	SAPD04217_2	0.2443	peptidylprolyl isomerase D cyclophilin D [Source:RefSeq_peptideAcc:NP_001002065]	GO:0003755///GO:0005488///GO:0016853///GO:0006457
	SAPD15797_1	0.2443	No match
	SAPD17077_1	0.2446	No match
	SAPD17919_1	0.2462	Securin Pituitary tumor-transforming protein 1 Tumor-transforming protein 1 Esp1-associated protein hPTTG. [Source:Uniprot/SWISSPROTAcc:O95997]	GO:0005634///GO:0005737///GO:0006259///GO:0051276
	SAPD06746_2	0.2466	26S protease regulatory subunit S10B Proteasome 26S subunit ATPase 6 Proteasome subunit p42. [Source:Uniprot/SWISSPROTAcc:P62333]	GO:0005634///GO:0005737///GO:0000166///GO:0005524///GO:0016787///GO:0017111///GO:0030163
	SAPD00784_1	0.2468	U4/U6.U5 tri-snRNP-associated protein 2 U4/U6.U5 tri-snRNP-associated 65 kDa protein 65K Inactive ubiquitin-specific peptidase 39 SAD1 homolog. [Source:Uniprot/SWISSPROTAcc:Q53GS9]	GO:0005622///GO:0004221///GO:0008270///GO:0006511
	SAPD15474_1	0.247	gb|ABD65576.1| ecto-ADP-ribosyltransferase 5 precursor-like [Ictalurus punctatus]	GO:0003956///GO:0016740///GO:0006471
	SAPD07541_1	0.2471	Adenylosuccinate synthetase isozyme 1 EC 6.3.4.4 IMP--aspartate ligase 1 AdSS 1 AMPSase 1. [Source:Uniprot/SWISSPROTAcc:Q8N142]	GO:0000166///GO:0000287///GO:0004019///GO:0005525///GO:0016874///GO:0046872///GO:0006164
	SAPD13227_1	0.2472	No match
	SAPD08567_1	0.2476	No match
	SAPD19660_1	0.2479	Homolog of Homo sapiens Splice Isoform 1 of Mortality factor 4-like protein 1 [Source:IPIAcc:IPI00409675]	GO:0000785///GO:0005634///GO:0003682///GO:0006333
	SAPD00913_2	0.2485	Protein arginine N-methyltransferase 6 EC 2.1.1.- Heterogeneous nuclear ribonucleoprotein methyltransferase-like protein 6. [Source:Uniprot/SWISSPROTAcc:Q96LA8]
	SAPD12500_2	0.2495	No match
	SAPD08073_2	0.2498	Homolog of Homo sapiens Kinesin-like protein KIF22 [Source:IPIAcc:IPI00000769]	GO:0005622///GO:0005874///GO:0005875///GO:0000166///GO:0003774///GO:0003777///GO:0005524///GO:0043565///GO:0007018
	SAPD18969_1	0.2502	THO complex subunit 6 homolog WD repeat protein 58. [Source:Uniprot/SWISSPROTAcc:Q86W42]
	SAPD23268_1	0.2502	No match
	SAPD10294_1	0.2506	Myosin light chain 1, skeletal muscle isoform MLC1F A1 catalytic Alkali myosin light chain 1. [Source:Uniprot/SWISSPROTAcc:P05976]	GO:0005509
	SAPD03904_2	0.2508	Ubiquinol-cytochrome c reductase complex 14 kDa protein EC 1.10.2.2 Complex III subunit VI QP-C. [Source:Uniprot/SWISSPROTAcc:P14927]	GO:0008121///GO:0006118///GO:0006122
	SAPD17920_2	0.2513	No match
	SAPD06378_2	0.2517	No match
	SAPD00847_1	0.2519	Transmembrane and coiled-coil domain-containing protein 1 Xenogeneic cross-immune protein PCIA3. [Source:Uniprot/SWISSPROTAcc:Q9UM00]	GO:0016021
	SAPD00847_2	0.2519	Transmembrane and coiled-coil domain-containing protein 1 Xenogeneic cross-immune protein PCIA3. [Source:Uniprot/SWISSPROTAcc:Q9UM00]	GO:0016021
	SAPD25045_2	0.252	similar to RIKEN cDNA 2410129H14 LOC440145, mRNA [Source:RefSeq_dnaAcc:NM_001071775]
	SAPD09662_2	0.2521	Angiopoietin-related protein 7 precursor Angiopoietin-like 7 Angiopoietin-like factor Cornea-derived transcript 6 protein. [Source:Uniprot/SWISSPROTAcc:O43827]	GO:0005102///GO:0007165
	SAPD14213_1	0.2527	No match
	SAPD20573_1	0.2528	Coiled-coil domain-containing protein 99 Rrhabdomyosarcoma antigen protein MU-RMS-40.4A Arsenite-related gene 1 protein. [Source:Uniprot/SWISSPROTAcc:Q96EA4]
	SAPD13862_2	0.2529	KDEL motif-containing protein 2 precursor. [Source:Uniprot/SWISSPROTAcc:Q7Z4H8]
	SAPD24047_2	0.2534	No match
	SAPD12611_2	0.2536	No match
	SAPD09784_2	0.2538	N-acetyltransferase ESCO2 EC 2.3.1.- Establishment of cohesion 1 homolog 2 ECO1 homolog 2. [Source:Uniprot/SWISSPROTAcc:Q56NI9]	GO:0006281
	SAPD24457_1	0.2539	Uncharacterized protein C21orf45 FAPP1-associated protein 1. [Source:Uniprot/SWISSPROTAcc:Q9NYP9]
	SAPD01661_2	0.2542	Homolog of Brachydanio rerio Betaine homocysteine methyltransferase. [Source:Uniprot/SPTREMBLAcc:Q5PSM1]	GO:0008898
	SAPD01232_1	0.256	Phospholipase D3 EC 3.1.4.4 PLD 3 Choline phosphatase 3 Phosphatidylcholine-hydrolyzing phospholipase D3 HindIII K4L homolog Hu-K4. [Source:Uniprot/SWISSPROTAcc:Q8IV08]	GO:0003824///GO:0008152
	SAPD06535_1	0.2565	AMBP protein precursor [Contains: Alpha-1-microglobulin Protein HC Complex-forming glycoprotein heterogeneous in charge Alpha-1 microglycoprotein Inter-alpha-trypsin inhibitor light chain ITI-LC Bikunin HI-30]. [Source:Uniprot/SWISSPROTAcc:P02760]	GO:0004867///GO:0005215///GO:0005488///GO:0006810
	SAPD00546_2	0.2571	Homolog of Notothenia coriiceps Beta tubulin. [Source:Uniprot/SPTREMBLAcc:Q9DFT6]	GO:0005737///GO:0005874///GO:0000166///GO:0003924///GO:0005198///GO:0005525///GO:0007017///GO:0007018///GO:0051258
	SAPD17988_1	0.2577	No match
	SAPD14065_2	0.2579	Targeting protein for Xklp2 Restricted expression proliferation- associated protein 100 p100 Differentially expressed in cancerous and noncancerous lung cells 2 DIL-2 Protein fls353 Hepatocellular carcinoma-associated antigen 519. [Source:Uniprot/SWISSPROTAcc:Q9ULW0]
	SAPD20098_2	0.2581	No match
	SAPD19639_2	0.2584	No match
	SAPD14768_1	0.2585	No match
	SAPD18440_1	0.2585	Protein lunapark. [Source:Uniprot/SWISSPROTAcc:Q9C0E8]
	SAPD11014_1	0.2588	CRSP complex subunit 8 Cofactor required for Sp1 transcriptional activation subunit 8 Transcriptional coactivator CRSP34 P37 TRAP/SMCC/PC2 subunit. [Source:Uniprot/SWISSPROTAcc:Q6P2C8]
	SAPD18840_1	0.2588	Transcription initiation factor TFIID subunit 9B Transcription initiation factor TFIID subunit 9-like protein Transcription- associated factor TAFII31L Neuronal cell death-related protein 7 DN-7. [Source:Uniprot/SWISSPROTAcc:Q9HBM6]	GO:0005669///GO:0003677///GO:0006352
	SAPD17504_2	0.2599	Centromere protein N CENP-N Interphase centromere complex protein 32. [Source:Uniprot/SWISSPROTAcc:Q96H22]
	SAPD06053_2	0.2601	similar to cyclin I FLJ16793, mRNA [Source:RefSeq_dnaAcc:NM_001039780]	GO:0000074
	SAPD02482_1	0.2604	Homolog of Gallus gallus Myosin-binding protein H MyBP-H H-protein 86 kDa protein. [Source:Uniprot/SWISSPROTAcc:Q05623]
	SAPD18272_2	0.2605	Bleomycin hydrolase EC 3.4.22.40 BLM hydrolase BMH BH. [Source:Uniprot/SWISSPROTAcc:Q13867]	GO:0004197///GO:0016787///GO:0006508
	SAPD19639_1	0.2606	No match
	SAPD04520_2	0.2607	Peptidyl-prolyl cis-trans isomerase H EC 5.2.1.8 PPIase H Rotamase H U-snRNP-associated cyclophilin SnuCyp-20 USA-CYP Small nuclear ribonucleoprotein particle-specific cyclophilin H CypH. [Source:Uniprot/SWISSPROTAcc:O43447]
	SAPD19262_1	0.2616	S-phase kinase-associated protein 2 F-box protein Skp2 Cyclin A/CDK2-associated protein p45 p45skp2 F-box/LRR-repeat protein 1. [Source:Uniprot/SWISSPROTAcc:Q13309]
	SAPD00302_1	0.2617	Homolog of Gallus gallus Chromobox protein CHCB2. [Source:Uniprot/SPTREMBLAcc:O93481]	GO:0000785///GO:0005634///GO:0003682///GO:0006333
	SAPD09662_1	0.2621	Angiopoietin-related protein 7 precursor Angiopoietin-like 7 Angiopoietin-like factor Cornea-derived transcript 6 protein. [Source:Uniprot/SWISSPROTAcc:O43827]	GO:0005102///GO:0007165
	SAPD20329_2	0.2627	Replication protein A 30 kDa subunit RP-A RF-A Replication factor-A protein 4 p30. [Source:Uniprot/SWISSPROTAcc:Q13156]	GO:0003676
	SAPD19058_1	0.2635	No match
	SAPD00466_1	0.2647	Small ubiquitin-related modifier 2 precursor SUMO-2. [Source:Uniprot/SWISSPROTAcc:Q6DHL4]	GO:0004252///GO:0006464///GO:0006508
	SAPD17988_2	0.2647	No match
	SAPD18254_1	0.2648	TFIIH basal transcription factor complex p34 subunit Basic transcription factor 2 34 kDa subunit BTF2-p34 General transcription factor IIH polypeptide 3. [Source:Uniprot/SWISSPROTAcc:Q13889]	GO:0016251///GO:0006281///GO:0006355
	SAPD01312_1	0.2655	26S proteasome non-ATPase regulatory subunit 14 26S proteasome regulatory subunit rpn11 26S proteasome-associated PAD1 homolog 1. [Source:Uniprot/SWISSPROTAcc:O00487]
	SAPD02252_2	0.266	No match
	SAPD14375_1	0.2672	Replication protein A 70 kDa DNA-binding subunit RP-A RF-A Replication factor-A protein 1 Single-stranded DNA-binding protein p70. [Source:Uniprot/SWISSPROTAcc:P27694]	GO:0005634///GO:0003676///GO:0003677///GO:0006260
	SAPD11480_2	0.2675	transforming acidic coiled coil 3 [Source:RefSeq_peptideAcc:NP_001011729]
	SAPD12463_2	0.2685	No match
	SAPD06814_1	0.2686	Pre-mRNA-processing-splicing factor 8 Splicing factor Prp8 PRP8 homolog 220 kDa U5 snRNP-specific protein p220. [Source:Uniprot/SWISSPROTAcc:Q6P2Q9]	GO:0005681///GO:0000398
	SAPD09794_2	0.2687	RAB, member of RAS oncogene family-like 3 [Source:RefSeq_peptideAcc:NP_776186]	GO:0005622///GO:0000166///GO:0005524///GO:0005525///GO:0008134///GO:0006355///GO:0007264
	SAPD02826_2	0.2702	ATPase, Ca++ transporting, cardiac muscle, fast twitch 1 [Source:RefSeq_peptideAcc:NP_001007030]	GO:0005783///GO:0005789///GO:0005793///GO:0016020///GO:0016021///GO:0016529///GO:0031673///GO:0031674///GO:0048471///GO:0000166///GO:0003824///GO:0005388///GO:0005509///GO:0005515///GO:0005524///GO:0015662///GO:0016787///GO:0016820///GO:0006200///GO:0006810///GO:0006812///GO:0006816///GO:0006942///GO:0008152///GO:0015992
	SAPD01495_1	0.2703	hypothetical protein LOC550263 [Source:RefSeq_peptideAcc:NP_001017600]	GO:0006350
	SAPD14175_2	0.2705	No match
	SAPD20198_2	0.271	FK506-binding protein 3 EC 5.2.1.8 Peptidyl-prolyl cis-trans isomerase PPIase Rotamase 25 kDa FKBP FKBP-25 Rapamycin- selective 25 kDa immunophilin. [Source:Uniprot/SWISSPROTAcc:Q00688]	GO:0003755///GO:0016853///GO:0006457
	SAPD12350_1	0.2711	proteasome prosome, macropain subunit, alpha type, 4 [Source:RefSeq_peptideAcc:NP_999862]	GO:0005737///GO:0005829///GO:0005839///GO:0004175///GO:0004298///GO:0008233///GO:0016787///GO:0006511
	SAPD01312_2	0.2714	26S proteasome non-ATPase regulatory subunit 14 26S proteasome regulatory subunit rpn11 26S proteasome-associated PAD1 homolog 1. [Source:Uniprot/SWISSPROTAcc:O00487]
	SAPD00993_1	0.2718	Proteasome subunit alpha type 1 EC 3.4.25.1 Proteasome component C2 Macropain subunit C2 Multicatalytic endopeptidase complex subunit C2 Proteasome nu chain 30 kDa prosomal protein PROS-30. [Source:Uniprot/SWISSPROTAcc:P25786]	GO:0005829///GO:0005839///GO:0004175///GO:0004298///GO:0008233///GO:0016787///GO:0006511
	SAPD07419_1	0.2724	Homolog of Homo sapiens Zinc finger protein 155 [Source:IPIAcc:IPI00030201]	GO:0005622///GO:0003676///GO:0008270
	SAPD19660_2	0.2724	Homolog of Homo sapiens Splice Isoform 1 of Mortality factor 4-like protein 1 [Source:IPIAcc:IPI00409675]	GO:0000785///GO:0005634///GO:0003682///GO:0006333
	SAPD18272_1	0.2725	Bleomycin hydrolase EC 3.4.22.40 BLM hydrolase BMH BH. [Source:Uniprot/SWISSPROTAcc:Q13867]	GO:0004197///GO:0016787///GO:0006508
	SAPD10308_2	0.2728	Peptidyl-prolyl cis-trans isomerase-like 2 EC 5.2.1.8 PPIase Rotamase Cyclophilin-60 Cyclophilin-like protein Cyp-60. [Source:Uniprot/SWISSPROTAcc:Q13356]	GO:0000151///GO:0003755///GO:0004842///GO:0016853///GO:0006457///GO:0016567
	SAPD25586_1	0.2728	Thioredoxin-like protein 1 32 kDa thioredoxin-related protein. [Source:Uniprot/SWISSPROTAcc:O43396]	GO:0045454
	SAPD02482_2	0.2729	Homolog of Gallus gallus Myosin-binding protein H MyBP-H H-protein 86 kDa protein. [Source:Uniprot/SWISSPROTAcc:Q05623]
	SAPD02826_1	0.2734	ATPase, Ca++ transporting, cardiac muscle, fast twitch 1 [Source:RefSeq_peptideAcc:NP_001007030]	GO:0005783///GO:0005789///GO:0005793///GO:0016020///GO:0016021///GO:0016529///GO:0031673///GO:0031674///GO:0048471///GO:0000166///GO:0003824///GO:0005388///GO:0005509///GO:0005515///GO:0005524///GO:0015662///GO:0016787///GO:0016820///GO:0006200///GO:0006810///GO:0006812///GO:0006816///GO:0006942///GO:0008152///GO:0015992
	SAPD18750_2	0.274	Protein disulfide-isomerase A4 precursor EC 5.3.4.1 Protein ERp-72 ERp72. [Source:Uniprot/SWISSPROTAcc:P13667]	GO:0005783///GO:0016853///GO:0045454
	SAPD14005_2	0.2745	Centromere protein O CENP-O Interphase centromere complex protein 36. [Source:Uniprot/SWISSPROTAcc:Q9BU64]
	SAPD09202_1	0.2751	No match
	SAPD00174_1	0.2753	Nucleoporin NUP53 Nuclear pore complex protein Nup53 Nucleoporin Nup35 35 kDa nucleoporin Mitotic phosphoprotein 44 MP-44. [Source:Uniprot/SWISSPROTAcc:Q8NFH5]
	SAPD00975_1	0.2761	No match
	SAPD09198_1	0.2764	No match
	SAPD11917_1	0.2767	Hsp70-binding protein 1 HspBP1 Heat shock protein-binding protein 1 Hsp70-interacting protein 1 Hsp70-binding protein 2 HspBP2 Hsp70-interacting protein 2. [Source:Uniprot/SWISSPROTAcc:Q9NZL4]	GO:0005488
	SAPD01232_2	0.2768	Phospholipase D3 EC 3.1.4.4 PLD 3 Choline phosphatase 3 Phosphatidylcholine-hydrolyzing phospholipase D3 HindIII K4L homolog Hu-K4. [Source:Uniprot/SWISSPROTAcc:Q8IV08]	GO:0003824///GO:0008152
	SAPD02646_1	0.277	Cellular retinoic acid-binding protein 2 Cellular retinoic acid- binding protein II CRABP-II Retinoic acid-binding protein II, cellular. [Source:Uniprot/SWISSPROTAcc:P29373]	GO:0005215///GO:0005488///GO:0008289///GO:0006810
	SAPD26134_2	0.2772	Thymidylate synthase EC 2.1.1.45 TS TSase. [Source:Uniprot/SWISSPROTAcc:P04818]	GO:0004799///GO:0008168///GO:0016740///GO:0006231///GO:0009165
	SAPD21506_2	0.2778	Nicotinamide riboside kinase 2 EC 2.7.1.- Integrin beta-1-binding protein 3 Muscle integrin-binding protein MIBP. [Source:Uniprot/SWISSPROTAcc:Q9NPI5]
	SAPD18254_2	0.2781	TFIIH basal transcription factor complex p34 subunit Basic transcription factor 2 34 kDa subunit BTF2-p34 General transcription factor IIH polypeptide 3. [Source:Uniprot/SWISSPROTAcc:Q13889]	GO:0016251///GO:0006281///GO:0006355
	SAPD17003_2	0.2784	PREDICTED: hypothetical protein [Danio rerio]
	SAPD16105_1	0.2797	No match
	SAPD18000_1	0.2797	KIF4B Fragment. [Source:Uniprot/SPTREMBLAcc:Q2VIQ3]	GO:0005874///GO:0005875///GO:0000166///GO:0003774///GO:0003777///GO:0005524///GO:0007018
	SAPD26134_1	0.2798	Thymidylate synthase EC 2.1.1.45 TS TSase. [Source:Uniprot/SWISSPROTAcc:P04818]	GO:0004799///GO:0008168///GO:0016740///GO:0006231///GO:0009165
	SAPD12532_1	0.2805	Protein DEK. [Source:Uniprot/SWISSPROTAcc:P35659]
	SAPD11491_1	0.2808	ATP-dependent RNA helicase DDX39 EC 3.6.1.- DEAD box protein 39 Nuclear RNA helicase URH49. [Source:Uniprot/SWISSPROTAcc:O00148]	GO:0003676///GO:0004386///GO:0005524///GO:0008026///GO:0016787
	SAPD20224_2	0.2811	Replication factor C subunit 3 Replication factor C 38 kDa subunit RFC38 Activator 1 38 kDa subunit A1 38 kDa subunit RF-C 38 kDa subunit. [Source:Uniprot/SWISSPROTAcc:P40938]	GO:0005634///GO:0000166///GO:0003677///GO:0005524///GO:0017111///GO:0006260
	SAPD15675_1	0.2816	CD151 antigen Platelet-endothelial tetraspan antigen 3 PETA-3 GP27 Membrane glycoprotein SFA-1 Tetraspanin-24 Tspan-24. [Source:Uniprot/SWISSPROTAcc:P48509]	GO:0016020///GO:0016021
	SAPD03945_1	0.2817	Isocitrate dehydrogenase [NADP], mitochondrial precursor EC 1.1.1.42 Oxalosuccinate decarboxylase IDH NADP+-specific ICDH IDP ICD-M. [Source:Uniprot/SWISSPROTAcc:P48735]	GO:0004450///GO:0016616///GO:0008152
	SAPD06159_2	0.2818	No match
	SAPD10587_2	0.282	UV excision repair protein RAD23 homolog B hHR23B XP-C repair- complementing complex 58 kDa protein p58. [Source:Uniprot/SWISSPROTAcc:P54727]	GO:0005634///GO:0006289///GO:0006464
	SAPD17920_1	0.2821	No match
	SAPD08338_1	0.2823	No match
	SAPD16396_2	0.2824	No match
	SAPD02155_2	0.2829	Proliferating cell nuclear antigen PCNA Cyclin. [Source:Uniprot/SWISSPROTAcc:P12004]	GO:0005634///GO:0043626///GO:0003677///GO:0030337///GO:0006260///GO:0006275
	SAPD06159_1	0.2835	No match
	SAPD17899_1	0.2838	hypothetical protein LOC321240 [Source:RefSeq_peptideAcc:NP_955833]	GO:0046872///GO:0030001
	SAPD17773_1	0.2842	Fibroblast growth factor receptor 4 precursor EC 2.7.10.1 FGFR-4 CD334 antigen. [Source:Uniprot/SWISSPROTAcc:P22455]	GO:0016021///GO:0000166///GO:0004672///GO:0004713///GO:0004872///GO:0005524///GO:0016301///GO:0016740///GO:0006468
	SAPD19629_1	0.2843	Uncharacterized protein C16orf53. [Source:Uniprot/SWISSPROTAcc:Q9BTK6]
	SAPD19638_2	0.2845	Histone chaperone ASF1B Anti-silencing function protein 1 homolog B hAsf1 hAsf1b CCG1-interacting factor A-II CIA-II hCIA-II. [Source:Uniprot/SWISSPROTAcc:Q9NVP2]	GO:0005634///GO:0006333
	SAPD07042_1	0.2847	homeobox prox 1 [Source:RefSeq_peptideAcc:NP_057123]
	SAPD14190_1	0.2848	Blood vessel epicardial substance hBVES Popeye domain-containing protein 1 Popeye protein 1. [Source:Uniprot/SWISSPROTAcc:Q8NE79]	GO:0016020
	SAPD18473_2	0.2849	Homolog of Homo sapiens OTTHUMP00000046646 [Source:IPIAcc:IPI00301293]
	SAPD14065_1	0.2855	Targeting protein for Xklp2 Restricted expression proliferation- associated protein 100 p100 Differentially expressed in cancerous and noncancerous lung cells 2 DIL-2 Protein fls353 Hepatocellular carcinoma-associated antigen 519. [Source:Uniprot/SWISSPROTAcc:Q9ULW0]
	SAPD05047_2	0.2858	RuvB-like 1 EC 3.6.1.- 49 kDa TATA box-binding protein-interacting protein 49 kDa TBP-interacting protein TIP49a Pontin 52 Nuclear matrix protein 238 NMP 238 54 kDa erythrocyte cytosolic protein ECP-54 TIP60-associated protein 54-alpha [Source:Uniprot/SWISSPROTAcc:Q9Y265]	GO:0005634///GO:0000166///GO:0003678///GO:0005524///GO:0017111
	SAPD09193_1	0.2859	No match
	SAPD14175_1	0.2861	No match
	SAPD12611_1	0.287	No match
	SAPD18425_1	0.2877	Homolog of Homo sapiens Kinesin-like protein 2 [Source:IPIAcc:IPI00024975]	GO:0005874///GO:0005875///GO:0000166///GO:0003774///GO:0003777///GO:0005524///GO:0007018
	SAPD13871_2	0.2881	Kinesin-like protein KIF2C Mitotic centromere-associated kinesin MCAK Kinesin-like protein 6. [Source:Uniprot/SWISSPROTAcc:Q99661]	GO:0005874///GO:0005875///GO:0000166///GO:0003774///GO:0003777///GO:0005524///GO:0007018
	SAPD01427_1	0.2882	Protein RCC2 Telophase disk protein of 60 kDa RCC1-like protein TD- 60. [Source:Uniprot/SWISSPROTAcc:Q9P258]
	SAPD18205_1	0.2883	No match
	SAPD20849_2	0.2887	Nuclear transcription factor Y subunit beta Nuclear transcription factor Y subunit B NF-YB CAAT-box DNA-binding protein subunit B. [Source:Uniprot/SWISSPROTAcc:P25208]	GO:0005622///GO:0005634///GO:0003677///GO:0043565///GO:0006355
	SAPD18473_1	0.2888	Homolog of Homo sapiens OTTHUMP00000046646 [Source:IPIAcc:IPI00301293]
	SAPD19870_2	0.2888	Dipeptidyl-peptidase 3 EC 3.4.14.4 Dipeptidyl-peptidase III DPP III Dipeptidyl aminopeptidase III Dipeptidyl arylamidase III. [Source:Uniprot/SWISSPROTAcc:Q9NY33]	GO:0005737///GO:0017039///GO:0006508
	SAPD08857_1	0.2892	No match
	SAPD24744_2	0.2894	mediator of RNA polymerase II transcription, subunit 18 homolog [Source:RefSeq_peptideAcc:NP_060108]
	SAPD14194_2	0.2902	MAD2L1-binding protein Caught by MAD2 protein. [Source:Uniprot/SWISSPROTAcc:Q15013]	GO:0005634///GO:0007096
	SAPD20798_2	0.2902	RING finger protein 113B Zinc finger protein 183-like 1. [Source:Uniprot/SWISSPROTAcc:Q8IZP6]	GO:0003676///GO:0005515///GO:0008270///GO:0046872
	SAPD24410_1	0.2904	Replication factor C subunit 5 Replication factor C 36 kDa subunit RF-C 36 kDa subunit RFC36 Activator 1 36 kDa subunit A1 36 kDa subunit. [Source:Uniprot/SWISSPROTAcc:P40937]	GO:0005634///GO:0005663///GO:0000166///GO:0003677///GO:0003689///GO:0005524///GO:0017111///GO:0006260
	SAPD04105_1	0.2906	discs, large homolog 7 [Source:RefSeq_peptideAcc:NP_001004592]	GO:0007267
	SAPD10613_1	0.2907	No match
	SAPD18205_2	0.2911	No match
	SAPD21772_1	0.2918	No match
	SAPD09950_1	0.2923	Developmentally-regulated GTP-binding protein 2 DRG 2. [Source:Uniprot/SWISSPROTAcc:P55039]	GO:0005622///GO:0005525
	SAPD06346_1	0.2927	HD domain containing 2. [Source:Uniprot/SPTREMBLAcc:Q5TDQ4]	GO:0003824
	SAPD23673_2	0.2927	Zinc finger CCHC domain-containing protein 8. [Source:Uniprot/SWISSPROTAcc:Q6NZY4]	GO:0003676///GO:0008270
	SAPD17463_2	0.2931	Glutamate receptor, ionotropic, N-methyl D-aspartate-like protein 1B Fragment. [Source:Uniprot/SPTREMBLAcc:Q9BZD3]
	SAPD25310_2	0.2933	No match
	SAPD18225_1	0.2934	Uncharacterized potential DNA-binding protein C14orf106 P243. [Source:Uniprot/SWISSPROTAcc:Q6P0N0]
	SAPD12763_2	0.2937	No match
	SAPD09054_2	0.2948	No match
	SAPD12547_2	0.2954	No match
	SAPD08857_2	0.2955	No match
	SAPD18373_1	0.2955	Peptidyl-prolyl cis-trans isomerase E EC 5.2.1.8 PPIase E Rotamase E Cyclophilin E Cyclophilin 33. [Source:Uniprot/SWISSPROTAcc:Q9UNP9]	GO:0000166///GO:0003676///GO:0003755///GO:0016853///GO:0006457
	SAPD04206_1	0.2956	F-box/LRR-repeat protein 6 F-box and leucine-rich repeat protein 6 F-box protein FBL6 FBL6A. [Source:Uniprot/SWISSPROTAcc:Q8N531]
	SAPD14005_1	0.2957	Centromere protein O CENP-O Interphase centromere complex protein 36. [Source:Uniprot/SWISSPROTAcc:Q9BU64]
	SAPD20448_2	0.296	hypothetical protein LOC394180 [Source:RefSeq_peptideAcc:NP_957499]	GO:0003755///GO:0016853///GO:0006457
	SAPD25045_1	0.296	similar to RIKEN cDNA 2410129H14 LOC440145, mRNA [Source:RefSeq_dnaAcc:NM_001071775]
	SAPD22273_2	0.2967	Homolog of Brachydanio rerio Telomerase binding protein, p23. [Source:Uniprot/SPTREMBLAcc:Q7SZQ8]
	SAPD19870_1	0.297	Dipeptidyl-peptidase 3 EC 3.4.14.4 Dipeptidyl-peptidase III DPP III Dipeptidyl aminopeptidase III Dipeptidyl arylamidase III. [Source:Uniprot/SWISSPROTAcc:Q9NY33]	GO:0005737///GO:0017039///GO:0006508
	SAPD24410_2	0.2973	Replication factor C subunit 5 Replication factor C 36 kDa subunit RF-C 36 kDa subunit RFC36 Activator 1 36 kDa subunit A1 36 kDa subunit. [Source:Uniprot/SWISSPROTAcc:P40937]	GO:0005634///GO:0005663///GO:0000166///GO:0003677///GO:0003689///GO:0005524///GO:0017111///GO:0006260
	SAPD15057_2	0.2975	26S protease regulatory subunit 7 Proteasome 26S subunit ATPase 2 Protein MSS1. [Source:Uniprot/SWISSPROTAcc:P35998]	GO:0005634///GO:0005737///GO:0000166///GO:0005524///GO:0016787///GO:0017111///GO:0030163
	SAPD21772_2	0.2979	No match
	SAPD22273_1	0.2981	Homolog of Brachydanio rerio Telomerase binding protein, p23. [Source:Uniprot/SPTREMBLAcc:Q7SZQ8]
	SAPD02479_1	0.2986	Splicing factor U2AF35. [Source:Uniprot/SPTREMBLAcc:Q9YHU4]	GO:0005634///GO:0000166///GO:0003676///GO:0003723///GO:0008270
	SAPD18756_1	0.299	No match
	SAPD09202_2	0.2991	No match
	SAPD17773_2	0.2996	Fibroblast growth factor receptor 4 precursor EC 2.7.10.1 FGFR-4 CD334 antigen. [Source:Uniprot/SWISSPROTAcc:P22455]	GO:0016021///GO:0000166///GO:0004672///GO:0004713///GO:0004872///GO:0005524///GO:0016301///GO:0016740///GO:0006468
	SAPD07042_2	0.2998	homeobox prox 1 [Source:RefSeq_peptideAcc:NP_057123]
	SAPD00300_2	0.2999	Homolog of Homo sapiens Microsomal signal peptidase 18 kDa subunit [Source:IPIAcc:IPI00104128]	GO:0016020///GO:0008233///GO:0008236///GO:0006465///GO:0006508
	SAPD09797_2	0.3012	Dynactin subunit 3 Dynactin complex subunit 22 kDa subunit p22. [Source:Uniprot/SWISSPROTAcc:O75935]
	SAPD18028_2	0.302	Translin-associated protein X Translin-associated factor X. [Source:Uniprot/SWISSPROTAcc:Q99598]
	SAPD05256_2	0.3024	No match
	SAPD17991_2	0.3025	No match
	SAPD14768_2	0.3027	No match
	SAPD00174_2	0.3035	Nucleoporin NUP53 Nuclear pore complex protein Nup53 Nucleoporin Nup35 35 kDa nucleoporin Mitotic phosphoprotein 44 MP-44. [Source:Uniprot/SWISSPROTAcc:Q8NFH5]
	SAPD14846_2	0.3036	No match
	SAPD11014_2	0.3038	CRSP complex subunit 8 Cofactor required for Sp1 transcriptional activation subunit 8 Transcriptional coactivator CRSP34 P37 TRAP/SMCC/PC2 subunit. [Source:Uniprot/SWISSPROTAcc:Q6P2C8]
	SAPD24003_2	0.3041	TRF-proximal protein homolog. [Source:Uniprot/SWISSPROTAcc:Q9H944]
	SAPD21506_1	0.3042	Nicotinamide riboside kinase 2 EC 2.7.1.- Integrin beta-1-binding protein 3 Muscle integrin-binding protein MIBP. [Source:Uniprot/SWISSPROTAcc:Q9NPI5]
	SAPD15483_2	0.3045	Homolog of Brachydanio rerio Fibronectin 1a isoform 1. [Source:Uniprot/SPTREMBLAcc:O93406]	GO:0005576
	SAPD18106_2	0.3055	No match
	SAPD02155_1	0.3056	Proliferating cell nuclear antigen PCNA Cyclin. [Source:Uniprot/SWISSPROTAcc:P12004]	GO:0005634///GO:0043626///GO:0003677///GO:0030337///GO:0006260///GO:0006275
	SAPD25969_1	0.3069	KH domain-containing, RNA-binding, signal transduction-associated protein 1 p21 Ras GTPase-activating protein-associated p62 GAP- associated tyrosine phosphoprotein p62 Src-associated in mitosis 68 kDa protein Sam68 p68. [Source:Uniprot/SWISSPROTAcc:Q07666]	GO:0003723
	SAPD18426_2	0.3073	Splicing factor 3A subunit 3 Spliceosome-associated protein 61 SAP 61 SF3a60. [Source:Uniprot/SWISSPROTAcc:Q12874]	GO:0005622///GO:0005634///GO:0003676///GO:0008270
	SAPD13668_2	0.3084	Histone acetyltransferase type B catalytic subunit EC 2.3.1.48. [Source:Uniprot/SWISSPROTAcc:O14929]
	SAPD21041_1	0.3088	No match
	SAPD12532_2	0.309	Protein DEK. [Source:Uniprot/SWISSPROTAcc:P35659]
	SAPD15759_2	0.3092	Down syndrome critical region protein 2 Leucine-rich protein C21- LRP. [Source:Uniprot/SWISSPROTAcc:O95456]	GO:0005829
	SAPD18426_1	0.3094	Splicing factor 3A subunit 3 Spliceosome-associated protein 61 SAP 61 SF3a60. [Source:Uniprot/SWISSPROTAcc:Q12874]	GO:0005622///GO:0005634///GO:0003676///GO:0008270
	SAPD08958_1	0.3096	No match
	SAPD13994_2	0.3096	No match
	SAPD11334_2	0.3098	Eftud2 protein Fragment. [Source:Uniprot/SPTREMBLAcc:Q803Q6]	GO:0000166///GO:0003924///GO:0005525
	SAPD04790_1	0.31	Cytosolic nonspecific dipeptidase Glutamate carboxypeptidase-like protein 1 CNDP dipeptidase 2. [Source:Uniprot/SWISSPROTAcc:Q96KP4]	GO:0008237///GO:0016787///GO:0016805///GO:0042315///GO:0046983///GO:0006508
	SAPD04716_2	0.3105	YEATS domain-containing protein 4 Glioma-amplified sequence-41 Gas41 NuMA-binding protein 1 NuBI-1 NuBI1. [Source:Uniprot/SWISSPROTAcc:O95619]	GO:0005634///GO:0006355
	SAPD18330_1	0.3113	COP9 signalosome complex subunit 6 Signalosome subunit 6 SGN6 JAB1-containing signalosome subunit 6 Vpr-interacting protein hVIP MOV34 homolog. [Source:Uniprot/SWISSPROTAcc:Q7L5N1]
	SAPD01575_2	0.3116	No match
	SAPD25310_1	0.3116	No match
	SAPD20448_1	0.3117	hypothetical protein LOC394180 [Source:RefSeq_peptideAcc:NP_957499]	GO:0003755///GO:0016853///GO:0006457
	SAPD25846_2	0.3127	UPF0351 protein C9orf32. [Source:Uniprot/SWISSPROTAcc:Q9BV86]
	SAPD20798_1	0.3128	RING finger protein 113B Zinc finger protein 183-like 1. [Source:Uniprot/SWISSPROTAcc:Q8IZP6]	GO:0003676///GO:0005515///GO:0008270///GO:0046872
	SAPD03945_2	0.3141	Isocitrate dehydrogenase [NADP], mitochondrial precursor EC 1.1.1.42 Oxalosuccinate decarboxylase IDH NADP+-specific ICDH IDP ICD-M. [Source:Uniprot/SWISSPROTAcc:P48735]	GO:0004450///GO:0016616///GO:0008152
	SAPD12294_1	0.3141	ARD1 homolog a, N-acetyltransferase [Source:RefSeq_peptideAcc:NP_998499]	GO:0008080///GO:0016740///GO:0008152
	SAPD03728_2	0.3144	Serine/threonine-protein kinase VRK1 EC 2.7.11.1 Vaccinia-related kinase 1. [Source:Uniprot/SWISSPROTAcc:Q99986]	GO:0000166///GO:0004672///GO:0004713///GO:0005524///GO:0006468
	SAPD20584_2	0.3145	U5 small nuclear ribonucleoprotein 200 kDa helicase EC 3.6.1.- U5 snRNP-specific 200 kDa protein U5-200KD Activating signal cointegrator 1 complex subunit 3-like 1 BRR2 homolog. [Source:Uniprot/SWISSPROTAcc:O75643]	GO:0003676///GO:0004386///GO:0005524
	SAPD15442_2	0.3149	Thymidylate kinase EC 2.7.4.9 dTMP kinase. [Source:Uniprot/SWISSPROTAcc:P23919]	GO:0004798///GO:0005524///GO:0006233///GO:0006235
	SAPD08529_1	0.3158	No match
	SAPD14846_1	0.3158	No match
	SAPD14572_1	0.3162	DNA replication complex GINS protein PSF2. [Source:Uniprot/SWISSPROTAcc:Q9Y248]	GO:0005634///GO:0006260
	SAPD02479_2	0.3163	Splicing factor U2AF35. [Source:Uniprot/SPTREMBLAcc:Q9YHU4]	GO:0005634///GO:0000166///GO:0003676///GO:0003723///GO:0008270
	SAPD09339_1	0.3166	Angiopoietin-related protein 7 precursor Angiopoietin-like 7 Angiopoietin-like factor Cornea-derived transcript 6 protein. [Source:Uniprot/SWISSPROTAcc:O43827]
	SAPD01287_1	0.3169	Eukaryotic initiation factor 4A-III EC 3.6.1.- Eukaryotic translation initiation factor 4A isoform 3 ATP-dependent RNA helicase eIF4A-3 ATP-dependent RNA helicase DDX48 DEAD box protein 48 Eukaryotic initiation factor 4A-like NUK-34 Nuclear m [Source:Uniprot/SWISSPROTAcc:P38919]	GO:0000166///GO:0003676///GO:0004386///GO:0005524///GO:0008026///GO:0016787
	SAPD14651_1	0.317	Inhibitor of growth protein 1. [Source:Uniprot/SWISSPROTAcc:Q9UK53]	GO:0005515///GO:0008270
	SAPD22999_2	0.317	Ngg1 interacting factor 3 like 1 binding protein 1 [Source:RefSeq_peptideAcc:NP_079351]
	SAPD00119_1	0.3174	CRSP complex subunit 6 Cofactor required for Sp1 transcriptional activation subunit 6 Transcriptional coactivator CRSP77 Vitamin D3 receptor-interacting protein complex 80 kDa component DRIP80 Thyroid hormone receptor-associated protein complex 8 [Source:Uniprot/SWISSPROTAcc:Q9NVC6]
	SAPD15442_1	0.3174	Thymidylate kinase EC 2.7.4.9 dTMP kinase. [Source:Uniprot/SWISSPROTAcc:P23919]	GO:0004798///GO:0005524///GO:0006233///GO:0006235
	SAPD18159_2	0.3177	No match
	SAPD08596_1	0.3186	No match
	SAPD00268_2	0.3192	Tryptophanyl-tRNA synthetase, cytoplasmic EC 6.1.1.2 Tryptophan-- tRNA ligase TrpRS IFP53 hWRS. [Source:Uniprot/SWISSPROTAcc:P23381]	GO:0005737///GO:0000166///GO:0004812///GO:0004830///GO:0005524///GO:0016874///GO:0006412///GO:0006418///GO:0006436
	SAPD12763_1	0.3197	No match
	SAPD08596_2	0.3221	No match
	SAPD04790_2	0.3225	Cytosolic nonspecific dipeptidase Glutamate carboxypeptidase-like protein 1 CNDP dipeptidase 2. [Source:Uniprot/SWISSPROTAcc:Q96KP4]	GO:0008237///GO:0016787///GO:0016805///GO:0042315///GO:0046983///GO:0006508
	SAPD15483_1	0.3229	Homolog of Brachydanio rerio Fibronectin 1a isoform 1. [Source:Uniprot/SPTREMBLAcc:O93406]	GO:0005576
	SAPD24386_2	0.3235	Probable tRNA pseudouridine synthase 1 EC 5.4.99.-. [Source:Uniprot/SWISSPROTAcc:Q8WWH5]	GO:0003723///GO:0016439///GO:0031119
	SAPD15675_2	0.3237	CD151 antigen Platelet-endothelial tetraspan antigen 3 PETA-3 GP27 Membrane glycoprotein SFA-1 Tetraspanin-24 Tspan-24. [Source:Uniprot/SWISSPROTAcc:P48509]	GO:0016020///GO:0016021
	SAPD26213_2	0.3238	FK506-binding protein 14 precursor EC 5.2.1.8 Peptidyl-prolyl cis- trans isomerase PPIase Rotamase 22 kDa FK506-binding protein FKBP-22. [Source:Uniprot/SWISSPROTAcc:Q9NWM8]	GO:0005509///GO:0006457
	SAPD19247_2	0.3239	No match
	SAPD13459_2	0.3244	No match
	SAPD01222_2	0.3245	DNA-apurinic or apyrimidinic site lyase EC 4.2.99.18 AP endonuclease 1 APEX nuclease APEN REF-1 protein. [Source:Uniprot/SWISSPROTAcc:P27695]	GO:0005622///GO:0003677///GO:0004518///GO:0004519///GO:0006281
	SAPD03728_1	0.325	Serine/threonine-protein kinase VRK1 EC 2.7.11.1 Vaccinia-related kinase 1. [Source:Uniprot/SWISSPROTAcc:Q99986]	GO:0000166///GO:0004672///GO:0004713///GO:0005524///GO:0006468
	SAPD10818_1	0.3255	No match
	SAPD09335_1	0.3257	No match
	SAPD25534_2	0.3265	WD repeat protein 5 BMP2-induced 3-kb gene protein. [Source:Uniprot/SWISSPROTAcc:P61964]
	SAPD04455_2	0.3269	Pleiotropic regulator 1. [Source:Uniprot/SWISSPROTAcc:O43660]
	SAPD02575_2	0.3274	parvalbumin isoform 1c [Source:RefSeq_peptideAcc:NP_997948]	GO:0005509
	SAPD20026_2	0.3276	No match
	SAPD01111_2	0.3277	Geminin. [Source:Uniprot/SWISSPROTAcc:O75496]	GO:0000074///GO:0008156
	SAPD11549_1	0.3292	Coactosin-like protein. [Source:Uniprot/SWISSPROTAcc:Q14019]
	SAPD16765_2	0.3297	No match
	SAPD01427_2	0.3298	Protein RCC2 Telophase disk protein of 60 kDa RCC1-like protein TD- 60. [Source:Uniprot/SWISSPROTAcc:Q9P258]
	SAPD18115_2	0.3299	DNA polymerase epsilon subunit 2 EC 2.7.7.7 DNA polymerase II subunit 2 DNA polymerase epsilon subunit B. [Source:Uniprot/SWISSPROTAcc:P56282]	GO:0005634///GO:0003676///GO:0003677///GO:0003887///GO:0006260
	SAPD07059_2	0.3302	Negative elongation factor E NELF-E RNA-binding protein RD. [Source:Uniprot/SWISSPROTAcc:P18615]	GO:0000166///GO:0003676
	SAPD23673_1	0.3304	Zinc finger CCHC domain-containing protein 8. [Source:Uniprot/SWISSPROTAcc:Q6NZY4]	GO:0003676///GO:0008270
	SAPD04715_1	0.3308	No match
	SAPD10322_1	0.3312	Homolog of Homo sapiens TSC501 protein [Source:IPIAcc:IPI00290475]	GO:0008080///GO:0008152
	SAPD17230_1	0.3314	No match
	SAPD20328_2	0.3324	Replication protein A 30 kDa subunit RP-A RF-A Replication factor-A protein 4 p30. [Source:Uniprot/SWISSPROTAcc:Q13156]	GO:0003676
	SAPD07177_1	0.333	Novel protein similar to vertebrate anillin, actin binding protein Scraps homolog, Drosophila ANLN Fragment. [Source:Uniprot/SPTREMBLAcc:A3KQ95]
	SAPD11912_1	0.3339	Dynein light chain Tctex-type 1 T-complex testis-specific protein 1 homolog Protein CW-1. [Source:Uniprot/SWISSPROTAcc:P63172]
	SAPD26054_2	0.3354	Ubiquitin carboxyl-terminal hydrolase 5 EC 3.1.2.15 Ubiquitin thioesterase 5 Ubiquitin-specific-processing protease 5 Deubiquitinating enzyme 5 Isopeptidase T. [Source:Uniprot/SWISSPROTAcc:P45974]	GO:0004221///GO:0008233///GO:0008270///GO:0006511
	SAPD20480_2	0.3361	Transmembrane protein 134. [Source:Uniprot/SWISSPROTAcc:Q9H6X4]
	SAPD11837_2	0.3369	Trifunctional enzyme subunit alpha, mitochondrial precursor TP-alpha 78 kDa gastrin-binding protein [Includes: Long-chain enoyl-CoA hydratase EC 4.2.1.17 Long chain 3-hydroxyacyl-CoA dehydrogenase EC 1.1.1.211]. [Source:Uniprot/SWISSPROTAcc:P40939]	GO:0005739///GO:0016507///GO:0003824///GO:0003857///GO:0004300///GO:0016491///GO:0050662///GO:0006631///GO:0006635///GO:0008152
	SAPD25969_2	0.3381	KH domain-containing, RNA-binding, signal transduction-associated protein 1 p21 Ras GTPase-activating protein-associated p62 GAP- associated tyrosine phosphoprotein p62 Src-associated in mitosis 68 kDa protein Sam68 p68. [Source:Uniprot/SWISSPROTAcc:Q07666]	GO:0003723
	SAPD00741_1	0.3383	No match
	SAPD21700_2	0.3388	similar to Ssu72 RNA polymerase II CTD phosphatase homolog LOC643263, mRNA [Source:RefSeq_dnaAcc:XR_016355]
	SAPD19493_2	0.339	Actin-binding protein anillin. [Source:Uniprot/SWISSPROTAcc:Q9NQW6]
	SAPD09335_2	0.34	No match
	SAPD09440_2	0.3405	No match
	SAPD15460_1	0.3407	No match
	SAPD17476_1	0.3407	Uncharacterized protein KIAA0753. [Source:Uniprot/SWISSPROTAcc:Q2KHM9]
	SAPD09054_1	0.3408	No match
	SAPD20328_1	0.3414	Replication protein A 30 kDa subunit RP-A RF-A Replication factor-A protein 4 p30. [Source:Uniprot/SWISSPROTAcc:Q13156]	GO:0003676
	SAPD21416_2	0.3414	Poly [ADP-ribose] polymerase 1 EC 2.4.2.30 PARP-1 ADPRT NAD+ ADP-ribosyltransferase 1 Poly[ADP-ribose] synthetase 1. [Source:Uniprot/SWISSPROTAcc:P09874]	GO:0005622///GO:0005634///GO:0003677///GO:0003950///GO:0008270///GO:0051287///GO:0006471
	SAPD22928_1	0.3418	Sororin Cell division cycle-associated protein 5 p35. [Source:Uniprot/SWISSPROTAcc:Q96FF9]
	SAPD00110_2	0.3422	COP9 signalosome complex subunit 2 Signalosome subunit 2 SGN2 JAB1-containing signalosome subunit 2 Thyroid receptor-interacting protein 15 TRIP-15 Alien homolog. [Source:Uniprot/SWISSPROTAcc:P61201]	GO:0005634///GO:0008180///GO:0003714///GO:0005515///GO:0006366///GO:0007165///GO:0008283///GO:0016481
	SAPD08529_2	0.3423	No match
	SAPD00623_1	0.3428	26S proteasome non-ATPase regulatory subunit 12 26S proteasome regulatory subunit p55. [Source:Uniprot/SWISSPROTAcc:O00232]
	SAPD09304_1	0.3429	SWI/SNF-related matrix-associated actin-dependent regulator of chromatin subfamily E member 1-related SMARCE1-related protein HMG domain protein HMG20B Structural DNA-binding protein BRAF35 BRCA2- associated factor 35 Sox-like transcriptional fac [Source:Uniprot/SWISSPROTAcc:Q9P0W2]	GO:0003677///GO:0006355
	SAPD08402_1	0.3435	caspase 3-like [Source:RefSeq_peptideAcc:NP_001027871]	GO:0008233///GO:0008234///GO:0016787///GO:0030693///GO:0006508///GO:0006915
	SAPD02352_2	0.3441	pyrophosphatase inorganic 1 [Source:RefSeq_peptideAcc:NP_001017833]	GO:0005737///GO:0000287///GO:0004427///GO:0006796
	SAPD11225_1	0.3445	Tubulin beta chain Tubulin beta-5 chain. [Source:Uniprot/SWISSPROTAcc:P07437]	GO:0005874///GO:0003924///GO:0005198///GO:0005525///GO:0007017///GO:0007018///GO:0051258
	SAPD01111_1	0.3446	Geminin. [Source:Uniprot/SWISSPROTAcc:O75496]	GO:0000074///GO:0008156
	SAPD06346_2	0.3447	HD domain containing 2. [Source:Uniprot/SPTREMBLAcc:Q5TDQ4]	GO:0003824
	SAPD21446_2	0.3448	No match
	SAPD21724_2	0.3453	Replication factor C subunit 4 Replication factor C 37 kDa subunit RF-C 37 kDa subunit RFC37 Activator 1 37 kDa subunit A1 37 kDa subunit. [Source:Uniprot/SWISSPROTAcc:P35249]	GO:0005634///GO:0005663///GO:0000166///GO:0003677///GO:0003689///GO:0005524///GO:0017111///GO:0006260
	SAPD04455_1	0.346	Pleiotropic regulator 1. [Source:Uniprot/SWISSPROTAcc:O43660]
	SAPD00300_1	0.3468	Homolog of Homo sapiens Microsomal signal peptidase 18 kDa subunit [Source:IPIAcc:IPI00104128]	GO:0016020///GO:0008233///GO:0008236///GO:0006465///GO:0006508
	SAPD18028_1	0.3477	Translin-associated protein X Translin-associated factor X. [Source:Uniprot/SWISSPROTAcc:Q99598]
	SAPD08064_1	0.3479	Nucleoside diphosphate kinase 7 EC 2.7.4.6 NDK 7 NDP kinase 7 nm23-H7. [Source:Uniprot/SWISSPROTAcc:Q9Y5B8]	GO:0000166///GO:0004550///GO:0005524///GO:0016301///GO:0016740///GO:0006183///GO:0006228///GO:0006241
	SAPD02352_1	0.3486	pyrophosphatase inorganic 1 [Source:RefSeq_peptideAcc:NP_001017833]	GO:0005737///GO:0000287///GO:0004427///GO:0006796
	SAPD03493_1	0.3486	hypothetical protein LOC449827 [Source:RefSeq_peptideAcc:NP_001006000]	GO:0005622///GO:0006810
	SAPD24761_1	0.3487	COP9 signalosome complex subunit 4 Signalosome subunit 4 SGN4 JAB1-containing signalosome subunit 4. [Source:Uniprot/SWISSPROTAcc:Q9BT78]
	SAPD08882_2	0.3488	No match
	SAPD00119_2	0.3502	CRSP complex subunit 6 Cofactor required for Sp1 transcriptional activation subunit 6 Transcriptional coactivator CRSP77 Vitamin D3 receptor-interacting protein complex 80 kDa component DRIP80 Thyroid hormone receptor-associated protein complex 8 [Source:Uniprot/SWISSPROTAcc:Q9NVC6]
	SAPD01287_2	0.3502	Eukaryotic initiation factor 4A-III EC 3.6.1.- Eukaryotic translation initiation factor 4A isoform 3 ATP-dependent RNA helicase eIF4A-3 ATP-dependent RNA helicase DDX48 DEAD box protein 48 Eukaryotic initiation factor 4A-like NUK-34 Nuclear m [Source:Uniprot/SWISSPROTAcc:P38919]	GO:0000166///GO:0003676///GO:0004386///GO:0005524///GO:0008026///GO:0016787
	SAPD24761_2	0.3502	COP9 signalosome complex subunit 4 Signalosome subunit 4 SGN4 JAB1-containing signalosome subunit 4. [Source:Uniprot/SWISSPROTAcc:Q9BT78]
	SAPD20998_1	0.3503	No match
	SAPD08070_2	0.3511	Activin receptor type-1 precursor EC 2.7.11.30 Activin receptor type I ACTR-I Serine/threonine-protein kinase receptor R1 SKR1 Activin receptor-like kinase 2 ALK-2 TGF-B superfamily receptor type I TSR-I. [Source:Uniprot/SWISSPROTAcc:Q04771]	GO:0016020///GO:0004672///GO:0004674///GO:0004675///GO:0005024///GO:0005524///GO:0006468
	SAPD08070_1	0.3518	Activin receptor type-1 precursor EC 2.7.11.30 Activin receptor type I ACTR-I Serine/threonine-protein kinase receptor R1 SKR1 Activin receptor-like kinase 2 ALK-2 TGF-B superfamily receptor type I TSR-I. [Source:Uniprot/SWISSPROTAcc:Q04771]	GO:0016020///GO:0004672///GO:0004674///GO:0004675///GO:0005024///GO:0005524///GO:0006468
	SAPD09826_1	0.3518	Uncharacterized protein C9orf156 Nef-associated protein 1. [Source:Uniprot/SPTREMBLAcc:Q5T113]
	SAPD05323_2	0.3522	No match
	SAPD09093_1	0.3552	cyclin-dependent kinase 2 [Source:RefSeq_peptideAcc:NP_998571]	GO:0000166///GO:0004672///GO:0004674///GO:0005524///GO:0016301///GO:0016740///GO:0006468
	SAPD21979_1	0.3557	Serpin H1 precursor Collagen-binding protein Colligin 47 kDa heat shock protein Rheumatoid arthritis-related antigen RA-A47 Arsenic- transactivated protein 3 AsTP3 Proliferation-inducing gene 14 protein. [Source:Uniprot/SWISSPROTAcc:P50454]	GO:0004867
	SAPD21416_1	0.356	Poly [ADP-ribose] polymerase 1 EC 2.4.2.30 PARP-1 ADPRT NAD+ ADP-ribosyltransferase 1 Poly[ADP-ribose] synthetase 1. [Source:Uniprot/SWISSPROTAcc:P09874]	GO:0005622///GO:0005634///GO:0003677///GO:0003950///GO:0008270///GO:0051287///GO:0006471
	SAPD23304_2	0.3563	Homolog of Thunnus alalunga Cytochrome c. [Source:Uniprot/SWISSPROTAcc:P81459]	GO:0005625///GO:0005739///GO:0005746///GO:0005829///GO:0005506///GO:0009055///GO:0020037///GO:0006118///GO:0008635///GO:0043065
	SAPD12654_1	0.3585	Long-chain-fatty-acid--CoA ligase 4 EC 6.2.1.3 Long-chain acyl-CoA synthetase 4 LACS 4. [Source:Uniprot/SWISSPROTAcc:O60488]	GO:0003824///GO:0008152
	SAPD06746_1	0.3586	26S protease regulatory subunit S10B Proteasome 26S subunit ATPase 6 Proteasome subunit p42. [Source:Uniprot/SWISSPROTAcc:P62333]	GO:0005634///GO:0005737///GO:0000166///GO:0005524///GO:0016787///GO:0017111///GO:0030163
	SAPD17230_2	0.3592	No match
	SAPD19553_1	0.3604	No match
	SAPD24075_2	0.362	No match
	SAPD16396_1	0.3623	No match
	SAPD01222_1	0.3626	DNA-apurinic or apyrimidinic site lyase EC 4.2.99.18 AP endonuclease 1 APEX nuclease APEN REF-1 protein. [Source:Uniprot/SWISSPROTAcc:P27695]	GO:0005622///GO:0003677///GO:0004518///GO:0004519///GO:0006281
	SAPD17077_2	0.3636	No match
	SAPD02598_2	0.3658	LOC553448 protein Fragment. [Source:Uniprot/SPTREMBLAcc:Q503B8]	GO:0030176///GO:0015031
	SAPD13933_1	0.366	U4/U6 small nuclear ribonucleoprotein Prp3 Pre-mRNA-splicing factor 3 U4/U6 snRNP 90 kDa protein hPrp3. [Source:Uniprot/SWISSPROTAcc:O43395]	GO:0006397
	SAPD05873_2	0.3669	DENN domain-containing protein 2A. [Source:Uniprot/SWISSPROTAcc:Q9ULE3]
	SAPD04171_1	0.3693	Proteasome subunit alpha type 7-like EC 3.4.25.1. [Source:Uniprot/SWISSPROTAcc:Q8TAA3]	GO:0005829///GO:0005839///GO:0004175///GO:0004298///GO:0008233///GO:0016787///GO:0006511
	SAPD15460_2	0.3706	No match
	SAPD19266_2	0.3714	No match
	SAPD18060_1	0.3715	Zwilch [Source:RefSeq_peptideAcc:NP_060445]
	SAPD01538_1	0.3732	No match
	SAPD09339_2	0.375	Angiopoietin-related protein 7 precursor Angiopoietin-like 7 Angiopoietin-like factor Cornea-derived transcript 6 protein. [Source:Uniprot/SWISSPROTAcc:O43827]
	SAPD23304_1	0.3755	Homolog of Thunnus alalunga Cytochrome c. [Source:Uniprot/SWISSPROTAcc:P81459]	GO:0005625///GO:0005739///GO:0005746///GO:0005829///GO:0005506///GO:0009055///GO:0020037///GO:0006118///GO:0008635///GO:0043065
	SAPD19871_2	0.3798	Nuclear pore complex protein Nup133 Nucleoporin Nup133 133 kDa nucleoporin. [Source:Uniprot/SWISSPROTAcc:Q8WUM0]
	SAPD21700_1	0.3799	similar to Ssu72 RNA polymerase II CTD phosphatase homolog LOC643263, mRNA [Source:RefSeq_dnaAcc:XR_016355]
	SAPD11232_2	0.382	SRp25 nuclear protein isoform 1 [Source:RefSeq_peptideAcc:NP_061164]
	SAPD00871_1	0.3855	No match
	SAPD05384_2	0.3877	DNA replication licensing factor MCM6 p105MCM. [Source:Uniprot/SWISSPROTAcc:Q14566]	GO:0005634///GO:0000166///GO:0003677///GO:0005524///GO:0008094///GO:0006270
	SAPD11560_2	0.3888	Adhesion-regulating molecule 1 precursor 110 kDa cell membrane glycoprotein Gp110. [Source:Uniprot/SWISSPROTAcc:Q16186]	GO:0005634///GO:0005737
	SAPD23666_1	0.3897	14 kDa phosphohistidine phosphatase EC 3.1.3.- Phosphohistidine phosphatase 1 Protein janus-A homolog. [Source:Uniprot/SWISSPROTAcc:Q9NRX4]
	SAPD05384_1	0.3908	DNA replication licensing factor MCM6 p105MCM. [Source:Uniprot/SWISSPROTAcc:Q14566]	GO:0005634///GO:0000166///GO:0003677///GO:0005524///GO:0008094///GO:0006270
	SAPD23666_2	0.393	14 kDa phosphohistidine phosphatase EC 3.1.3.- Phosphohistidine phosphatase 1 Protein janus-A homolog. [Source:Uniprot/SWISSPROTAcc:Q9NRX4]
	SAPD14447_1	0.3938	No match
	SAPD20140_2	0.3938	Ribonuclease H2 subunit B RNase H2 subunit B Ribonuclease HI subunit B Aicardi-Goutieres syndrome 2 protein AGS2 Deleted in lymphocytic leukemia 8. [Source:Uniprot/SWISSPROTAcc:Q5TBB1]
	SAPD00459_2	0.3956	Deoxycytidylate deaminase EC 3.5.4.12 dCMP deaminase. [Source:Uniprot/SWISSPROTAcc:P32321]	GO:0008270///GO:0016787
	SAPD11560_1	0.3966	Adhesion-regulating molecule 1 precursor 110 kDa cell membrane glycoprotein Gp110. [Source:Uniprot/SWISSPROTAcc:Q16186]	GO:0005634///GO:0005737
	SAPD18082_1	0.3969	52 kDa repressor of the inhibitor of the protein kinase p58IPK- interacting protein 58 kDa interferon-induced protein kinase- interacting protein P52rIPK Death-associated protein 4 THAP domain-containing protein 0. [Source:Uniprot/SWISSPROTAcc:O43422]	GO:0003676///GO:0016301///GO:0046983
	SAPD22286_1	0.3987	LIM domain and actin-binding protein 1 Epithelial protein lost in neoplasm. [Source:Uniprot/SWISSPROTAcc:Q9UHB6]
	SAPD09318_1	0.3989	DNA excision repair protein ERCC-1. [Source:Uniprot/SWISSPROTAcc:P07992]
	SAPD20699_2	0.4171	hypothetical protein LOC751672 [Source:RefSeq_peptideAcc:NP_001074222]	GO:0003676
